# Supplementary material for: Assessing the Exoproteome of Marine Bacteria, Lesson from a RTX-Toxin Abundantly Secreted by Phaeobacter Strain DSM 17395
Source: PLoS One. 2014 Feb 24;9(2):e89691. doi: 10.1371/journal.pone.0089691 (PMC3933643; doi:10.1371/journal.pone.0089691)
Supplement: File S1 — Table S1, List of tryptic peptides identified in the whole exoproteome from Phaeobacter strain DSM 17395 using a standard shotgun procedure. Table S2, List of proteins identified in the whole exoproteome from Phaeobacter strain DSM 17395 using a standard shotgun procedure. Table S3, List of tryptic peptides identified in the 55 kDa SDS-PAGE band of the exoproteome from Phaeobacter strain DSM 17395 using a standard shotgun procedure. Table S4, List of peptides identified in the 55 kDa band of the exoproteome from Phaeobacter strain DSM 17395 using the FT/FT procedure and with "no-enzyme" as MASCOT search criteria. Table S5, List of peptides identified in the 55-kDa band of the exoproteome from Phaeobacter strain DSM 17395 after chymotrypsin digestion using the FT/FT procedure. Table S6, List of peptides identified in the 55-kDa band of the exoproteome from Phaeobacter strain DSM 17395 after endo-GluC digestion using the FT/FT procedure. (XLSX) [file pone.0089691.s002.xlsx]

## Sheet: Table S1
Table S1. List of tryptic peptides identified in the whole exoproteome from Phaeobacter strain DSM17395 using a standard shotgun procedure.
MS/MS Query	m/z observed	z	Peptide mass observed (Da)	Peptide mass expected (Da)	Error (ppm)	Missed cleavage	Mascot score (peptide)	Start (AA position)	Stop (AA position)	Previous AA	Peptide sequence	Following AA	Modifications	Protein accession	Protein functional annotation
109	537.782	2	1073.55	1073.55	0.138792	0	62.23	42	51	K	DNAAVWAISK	T		ZP_02145485.1	flagellin-like protein
147	556.276	2	1110.54	1110.54	-0.431322	0	73.01	208	217	R	LSDQGMFVSK	L		ZP_02145485.1	flagellin-like protein
517	765.918	2	1529.82	1529.82	-0.475873	1	86.88	37	51	R	IGSAKDNAAVWAISK	T		ZP_02145485.1	flagellin-like protein
598	798.903	2	1595.79	1595.79	-0.810883	0	74.72	93	107	K	QLAISANSENVDHAK	I		ZP_02145485.1	flagellin-like protein
696	562.981	3	1685.92	1685.92	0.0195739	2	56.06	36	51	K	RIGSAKDNAAVWAISK	T		ZP_02145485.1	flagellin-like protein
1502	784.743	3	2351.21	2351.21	0.0944196	1	41.03	93	114	K	QLAISANSENVDHAKIQDSIAK	K		ZP_02145485.1	flagellin-like protein
1599	1232.04	2	2462.06	2462.06	-1.10151	0	114.22	218	240	K	LSDSLTMGVSTMTDTNMEESSAR	L		ZP_02145485.1	flagellin-like protein
1614	827.442	3	2479.3	2479.3	-0.493284	2	35.71	93	115	K	QLAISANSENVDHAKIQDSIAKK	A		ZP_02145485.1	flagellin-like protein
1748	876.771	3	2627.29	2627.29	-0.550757	2	46	37	61	R	IGSAKDNAAVWAISKTMDSDISGYK	S		ZP_02145485.1	flagellin-like protein
1797	902.087	3	2703.24	2703.24	0.236753	1	27.05	218	242	K	LSDSLTMGVSTMTDTNMEESSARLK	A		ZP_02145485.1	flagellin-like protein
1986	1048.23	3	3141.66	3141.66	-0.692627	0	56.44	243	270	K	ALQTQQQLAVQSLSIANQAPQTLMQLFR	-	Oxidation (M) [24]	ZP_02145485.1	flagellin-like protein
2018	1054.88	3	3161.6	3161.61	-2.20394	0	64.02	62	92	K	SVQESLGVGEATVAVALSGAEQIVETLTEMK	Q	Oxidation (M) [30]	ZP_02145485.1	flagellin-like protein
2113	1123.29	3	3366.84	3366.85	-0.56997	1	45.17	241	270	R	LKALQTQQQLAVQSLSIANQAPQTLMQLFR	-		ZP_02145485.1	flagellin-like protein
2139	1179.26	3	3534.75	3534.75	-0.636537	0	64.9	2	35	M	SSILTNNGAMVALQTLQSVNNSLDDTQSQISTGK	R		ZP_02145485.1	flagellin-like protein
2142	1185.87	3	3554.59	3554.59	-1.34643	1	56.77	208	240	R	LSDQGMFVSKLSDSLTMGVSTMTDTNMEESSAR	L		ZP_02145485.1	flagellin-like protein
2182	1231.29	3	3690.85	3690.86	-2.08759	1	118.72	2	36	M	SSILTNNGAMVALQTLQSVNNSLDDTQSQISTGKR	I		ZP_02145485.1	flagellin-like protein
2290	1415.37	3	4243.08	4243.09	-2.09564	1	72.64	52	92	K	TMDSDISGYKSVQESLGVGEATVAVALSGAEQIVETLTEMK	Q		ZP_02145485.1	flagellin-like protein
2321	1181.86	4	4723.39	4723.39	-1.08545	1	22.86	62	107	K	SVQESLGVGEATVAVALSGAEQIVETLTEMKQLAISANSENVDHAK	I		ZP_02145485.1	flagellin-like protein
110	537.783	2	1073.55	1073.55	-0.0847654	0	60.18	42	51	K	DNAAVWAISK	T		ZP_02145485.1	flagellin-like protein
146	556.276	2	1110.54	1110.54	0.126966	0	52.5	208	217	R	LSDQGMFVSK	L		ZP_02145485.1	flagellin-like protein
514	510.947	3	1529.82	1529.82	0.194794	1	39.7	37	51	R	IGSAKDNAAVWAISK	T		ZP_02145485.1	flagellin-like protein
515	510.947	3	1529.82	1529.82	0.194794	1	46.19	37	51	R	IGSAKDNAAVWAISK	T		ZP_02145485.1	flagellin-like protein
516	765.918	2	1529.82	1529.82	-0.397432	1	67.9	37	51	R	IGSAKDNAAVWAISK	T		ZP_02145485.1	flagellin-like protein
596	532.937	3	1595.79	1595.79	0.11405	0	40.64	93	107	K	QLAISANSENVDHAK	I		ZP_02145485.1	flagellin-like protein
595	532.937	3	1595.79	1595.79	0.47124	0	49.05	93	107	K	QLAISANSENVDHAK	I		ZP_02145485.1	flagellin-like protein
597	798.903	2	1595.79	1595.79	-0.647954	0	67.56	93	107	K	QLAISANSENVDHAK	I		ZP_02145485.1	flagellin-like protein
697	562.981	3	1685.92	1685.92	0.0195739	2	44.78	36	51	K	RIGSAKDNAAVWAISK	T		ZP_02145485.1	flagellin-like protein
1506	784.743	3	2351.21	2351.21	-0.224565	1	33.19	93	114	K	QLAISANSENVDHAKIQDSIAK	K		ZP_02145485.1	flagellin-like protein
1600	1232.04	2	2462.06	2462.06	-1.20712	0	93.88	218	240	K	LSDSLTMGVSTMTDTNMEESSAR	L		ZP_02145485.1	flagellin-like protein
1613	827.442	3	2479.3	2479.3	-0.408582	2	21.61	93	115	K	QLAISANSENVDHAKIQDSIAKK	A		ZP_02145485.1	flagellin-like protein
1747	657.829	4	2627.29	2627.29	0.498232	2	35.59	37	61	R	IGSAKDNAAVWAISKTMDSDISGYK	S		ZP_02145485.1	flagellin-like protein
1749	657.83	4	2627.29	2627.29	-0.795876	2	30.84	37	61	R	IGSAKDNAAVWAISKTMDSDISGYK	S		ZP_02145485.1	flagellin-like protein
1971	782.423	4	3125.67	3125.66	0.483417	0	33.52	243	270	K	ALQTQQQLAVQSLSIANQAPQTLMQLFR	-		ZP_02145485.1	flagellin-like protein
1972	1042.9	3	3125.67	3125.67	-0.667057	0	47.61	243	270	K	ALQTQQQLAVQSLSIANQAPQTLMQLFR	-		ZP_02145485.1	flagellin-like protein
1970	782.423	4	3125.67	3125.66	0.483417	0	50.91	243	270	K	ALQTQQQLAVQSLSIANQAPQTLMQLFR	-		ZP_02145485.1	flagellin-like protein
1973	1042.9	3	3125.67	3125.67	-0.667057	0	52.3	243	270	K	ALQTQQQLAVQSLSIANQAPQTLMQLFR	-		ZP_02145485.1	flagellin-like protein
1975	1042.9	3	3125.67	3125.67	-1.25253	0	46.72	243	270	K	ALQTQQQLAVQSLSIANQAPQTLMQLFR	-		ZP_02145485.1	flagellin-like protein
1974	1042.9	3	3125.67	3125.67	-0.907006	0	52.67	243	270	K	ALQTQQQLAVQSLSIANQAPQTLMQLFR	-		ZP_02145485.1	flagellin-like protein
1987	1048.23	3	3141.66	3141.66	-1.27512	0	51.22	243	270	K	ALQTQQQLAVQSLSIANQAPQTLMQLFR	-	Oxidation (M) [24]	ZP_02145485.1	flagellin-like protein
1997	787.409	4	3145.61	3145.61	-0.534396	0	44.15	62	92	K	SVQESLGVGEATVAVALSGAEQIVETLTEMK	Q		ZP_02145485.1	flagellin-like protein
1998	1049.54	3	3145.61	3145.61	-1.84288	0	54.71	62	92	K	SVQESLGVGEATVAVALSGAEQIVETLTEMK	Q		ZP_02145485.1	flagellin-like protein
1999	1049.54	3	3145.61	3145.61	-2.07177	0	57.92	62	92	K	SVQESLGVGEATVAVALSGAEQIVETLTEMK	Q		ZP_02145485.1	flagellin-like protein
2017	1054.88	3	3161.6	3161.6	-1.0463	0	56.65	62	92	K	SVQESLGVGEATVAVALSGAEQIVETLTEMK	Q	Oxidation (M) [30]	ZP_02145485.1	flagellin-like protein
1996	787.409	4	3145.61	3145.61	-0.458099	0	58.63	62	92	K	SVQESLGVGEATVAVALSGAEQIVETLTEMK	Q		ZP_02145485.1	flagellin-like protein
2112	1123.29	3	3366.84	3366.84	-0.133359	1	43.42	241	270	R	LKALQTQQQLAVQSLSIANQAPQTLMQLFR	-		ZP_02145485.1	flagellin-like protein
2116	1128.62	3	3382.84	3382.84	-0.807014	1	24.92	241	270	R	LKALQTQQQLAVQSLSIANQAPQTLMQLFR	-	Oxidation (M) [26]	ZP_02145485.1	flagellin-like protein
2138	1179.26	3	3534.75	3534.75	-0.11882	0	47.61	2	35	M	SSILTNNGAMVALQTLQSVNNSLDDTQSQISTGK	R		ZP_02145485.1	flagellin-like protein
2179	923.72	4	3690.85	3690.85	-0.484712	1	61.44	2	36	M	SSILTNNGAMVALQTLQSVNNSLDDTQSQISTGKR	I		ZP_02145485.1	flagellin-like protein
2181	923.721	4	3690.85	3690.85	-1.34088	1	44.94	2	36	M	SSILTNNGAMVALQTLQSVNNSLDDTQSQISTGKR	I		ZP_02145485.1	flagellin-like protein
2180	1231.29	3	3690.85	3690.85	-0.998414	1	92.64	2	36	M	SSILTNNGAMVALQTLQSVNNSLDDTQSQISTGKR	I		ZP_02145485.1	flagellin-like protein
2191	1236.62	3	3706.84	3706.85	-1.60972	1	108	2	36	M	SSILTNNGAMVALQTLQSVNNSLDDTQSQISTGKR	I	Oxidation (M) [10]	ZP_02145485.1	flagellin-like protein
2192	1236.62	3	3706.84	3706.85	-2.49187	1	113.78	2	36	M	SSILTNNGAMVALQTLQSVNNSLDDTQSQISTGKR	I	Oxidation (M) [10]	ZP_02145485.1	flagellin-like protein
2289	1061.78	4	4243.08	4243.08	-1.38484	1	36.13	52	92	K	TMDSDISGYKSVQESLGVGEATVAVALSGAEQIVETLTEMK	Q		ZP_02145485.1	flagellin-like protein
2291	1061.78	4	4243.08	4243.09	-2.42182	1	35.31	52	92	K	TMDSDISGYKSVQESLGVGEATVAVALSGAEQIVETLTEMK	Q		ZP_02145485.1	flagellin-like protein
2292	1415.37	3	4243.08	4243.09	-2.52693	1	57.91	52	92	K	TMDSDISGYKSVQESLGVGEATVAVALSGAEQIVETLTEMK	Q		ZP_02145485.1	flagellin-like protein
78	335.547	3	1003.62	1003.62	-0.127539	0	38.92	296	305	K	AHIGVIPGLK	E		ZP_02143869.1	phosphate ABC transporter, periplasmic phosphate-binding protein
164	378.245	3	1131.71	1131.71	-0.223555	1	48.45	295	305	K	KAHIGVIPGLK	E		ZP_02143869.1	phosphate ABC transporter, periplasmic phosphate-binding protein
498	759.868	2	1517.72	1517.72	-0.392694	0	95.61	337	351	K	TQAVVSEEEVIGGNS	-		ZP_02143869.1	phosphate ABC transporter, periplasmic phosphate-binding protein
541	777.868	2	1553.72	1553.72	0.169915	0	78.91	227	240	K	SVDIDGDYTETLAR	I		ZP_02143869.1	phosphate ABC transporter, periplasmic phosphate-binding protein
879	919.921	2	1837.83	1837.83	-0.6154	0	105.71	69	85	R	FCEGVGENTIDVANASR	R		ZP_02143869.1	phosphate ABC transporter, periplasmic phosphate-binding protein
898	930.444	2	1858.87	1858.87	0.463184	0	82.96	246	262	K	DGIGVFGLAFYENNTDK	L		ZP_02143869.1	phosphate ABC transporter, periplasmic phosphate-binding protein
1033	978.464	2	1954.91	1954.91	-0.358584	1	66.22	223	240	R	TDGKSVDIDGDYTETLAR	I		ZP_02143869.1	phosphate ABC transporter, periplasmic phosphate-binding protein
1107	997.972	2	1993.93	1993.93	-0.855597	1	88.67	68	85	K	RFCEGVGENTIDVANASR	R		ZP_02143869.1	phosphate ABC transporter, periplasmic phosphate-binding protein
1297	717.684	3	2150.03	2150.03	-0.383716	2	52.21	68	86	K	RFCEGVGENTIDVANASRR	I		ZP_02143869.1	phosphate ABC transporter, periplasmic phosphate-binding protein
1529	1189.1	2	2376.18	2376.18	-0.256715	0	63.76	152	173	K	TWADVNSAFPAQDIQAFIPGTK	H		ZP_02143869.1	phosphate ABC transporter, periplasmic phosphate-binding protein
1581	811.064	3	2430.17	2430.17	0.103285	1	58.75	241	262	R	IESNKDGIGVFGLAFYENNTDK	L		ZP_02143869.1	phosphate ABC transporter, periplasmic phosphate-binding protein
1770	1337.14	2	2672.26	2672.26	0.492092	0	67.08	121	144	K	GNAFEYTPTDWFLALSDEILADGK	M		ZP_02143869.1	phosphate ABC transporter, periplasmic phosphate-binding protein
1983	1044.53	3	3130.55	3130.56	-0.857994	1	37.38	145	173	K	MVANPNKTWADVNSAFPAQDIQAFIPGTK	H		ZP_02143869.1	phosphate ABC transporter, periplasmic phosphate-binding protein
2109	840.403	4	3357.58	3357.58	-0.338041	1	33.17	178	208	R	EVFEDKVILAGCEATGAFEHLLAHAEGDSDK	A		ZP_02143869.1	phosphate ABC transporter, periplasmic phosphate-binding protein
2143	890.187	4	3556.71	3556.72	-0.863155	2	37.67	178	210	R	EVFEDKVILAGCEATGAFEHLLAHAEGDSDKAK	K		ZP_02143869.1	phosphate ABC transporter, periplasmic phosphate-binding protein
2178	915.237	4	3656.92	3656.92	-0.617733	1	20.51	263	295	K	LQVATMSGIVPTTESIAEGEYPVSRPLFFYVKK	A		ZP_02143869.1	phosphate ABC transporter, periplasmic phosphate-binding protein
2301	1075.3	4	4297.18	4297.19	-0.757472	1	26.67	296	336	K	AHIGVIPGLKEYAEFFVADEVAGPDGPLAEYGLVADPELTK	T		ZP_02143869.1	phosphate ABC transporter, periplasmic phosphate-binding protein
77	335.547	3	1003.62	1003.62	-0.037863	0	31.23	296	305	K	AHIGVIPGLK	E		ZP_02143869.1	phosphate ABC transporter, periplasmic phosphate-binding protein
76	502.816	2	1003.62	1003.62	0.075726	0	38.89	296	305	K	AHIGVIPGLK	E		ZP_02143869.1	phosphate ABC transporter, periplasmic phosphate-binding protein
79	502.816	2	1003.62	1003.62	-0.223192	0	34.39	296	305	K	AHIGVIPGLK	E		ZP_02143869.1	phosphate ABC transporter, periplasmic phosphate-binding protein
163	378.245	3	1131.71	1131.71	0.094547	1	36.05	295	305	K	KAHIGVIPGLK	E		ZP_02143869.1	phosphate ABC transporter, periplasmic phosphate-binding protein
495	759.867	2	1517.72	1517.72	0.806473	0	34.59	337	351	K	TQAVVSEEEVIGGNS	-		ZP_02143869.1	phosphate ABC transporter, periplasmic phosphate-binding protein
497	759.868	2	1517.72	1517.72	-0.313628	0	83.15	337	351	K	TQAVVSEEEVIGGNS	-		ZP_02143869.1	phosphate ABC transporter, periplasmic phosphate-binding protein
542	777.868	2	1553.72	1553.72	-0.859871	0	66.29	227	240	K	SVDIDGDYTETLAR	I		ZP_02143869.1	phosphate ABC transporter, periplasmic phosphate-binding protein
543	777.869	2	1553.72	1553.72	-1.40051	0	65.12	227	240	K	SVDIDGDYTETLAR	I		ZP_02143869.1	phosphate ABC transporter, periplasmic phosphate-binding protein
544	777.869	2	1553.72	1553.72	-2.10848	0	49.23	227	240	K	SVDIDGDYTETLAR	I		ZP_02143869.1	phosphate ABC transporter, periplasmic phosphate-binding protein
878	919.921	2	1837.83	1837.83	-0.484812	0	94.89	69	85	R	FCEGVGENTIDVANASR	R		ZP_02143869.1	phosphate ABC transporter, periplasmic phosphate-binding protein
899	930.445	2	1858.87	1858.88	-0.720328	0	58.23	246	262	K	DGIGVFGLAFYENNTDK	L		ZP_02143869.1	phosphate ABC transporter, periplasmic phosphate-binding protein
1031	652.645	3	1954.91	1954.91	-0.161133	1	43.12	223	240	R	TDGKSVDIDGDYTETLAR	I		ZP_02143869.1	phosphate ABC transporter, periplasmic phosphate-binding protein
1030	652.644	3	1954.91	1954.91	0.299246	1	50.01	223	240	R	TDGKSVDIDGDYTETLAR	I		ZP_02143869.1	phosphate ABC transporter, periplasmic phosphate-binding protein
1032	978.463	2	1954.91	1954.91	-0.174432	1	59.86	223	240	R	TDGKSVDIDGDYTETLAR	I		ZP_02143869.1	phosphate ABC transporter, periplasmic phosphate-binding protein
1104	665.65	3	1993.93	1993.93	0.0351066	1	36.14	68	85	K	RFCEGVGENTIDVANASR	R		ZP_02143869.1	phosphate ABC transporter, periplasmic phosphate-binding protein
1106	665.65	3	1993.93	1993.93	-0.145442	1	26.73	68	85	K	RFCEGVGENTIDVANASR	R		ZP_02143869.1	phosphate ABC transporter, periplasmic phosphate-binding protein
1105	997.971	2	1993.93	1993.93	-0.0631919	1	38.76	68	85	K	RFCEGVGENTIDVANASR	R		ZP_02143869.1	phosphate ABC transporter, periplasmic phosphate-binding protein
1296	717.684	3	2150.03	2150.03	-0.286043	2	39.28	68	86	K	RFCEGVGENTIDVANASRR	I		ZP_02143869.1	phosphate ABC transporter, periplasmic phosphate-binding protein
1530	1189.1	2	2376.18	2376.18	-1.494	0	58.85	152	173	K	TWADVNSAFPAQDIQAFIPGTK	H		ZP_02143869.1	phosphate ABC transporter, periplasmic phosphate-binding protein
1582	811.064	3	2430.17	2430.17	0.0292161	1	49.3	241	262	R	IESNKDGIGVFGLAFYENNTDK	L		ZP_02143869.1	phosphate ABC transporter, periplasmic phosphate-binding protein
1771	1337.14	2	2672.26	2672.27	-0.967343	0	60.22	121	144	K	GNAFEYTPTDWFLALSDEILADGK	M		ZP_02143869.1	phosphate ABC transporter, periplasmic phosphate-binding protein
1982	1044.53	3	3130.55	3130.56	-0.273434	1	30.51	145	173	K	MVANPNKTWADVNSAFPAQDIQAFIPGTK	H		ZP_02143869.1	phosphate ABC transporter, periplasmic phosphate-binding protein
2108	840.403	4	3357.58	3357.58	-0.254647	1	29.89	178	208	R	EVFEDKVILAGCEATGAFEHLLAHAEGDSDK	A		ZP_02143869.1	phosphate ABC transporter, periplasmic phosphate-binding protein
2300	1075.3	4	4297.18	4297.19	-0.645771	1	21.87	296	336	K	AHIGVIPGLKEYAEFFVADEVAGPDGPLAEYGLVADPELTK	T		ZP_02143869.1	phosphate ABC transporter, periplasmic phosphate-binding protein
54	486.759	2	971.504	971.503	0.234688	0	64.12	448	457	R	GGDDLIIGGR	D		ZP_02144235.1	Hemolysin-type calcium-binding protein
247	620.818	2	1239.62	1239.62	-1.11244	0	56.87	660	672	R	GGDADGPVQIVGR	G		ZP_02144235.1	Hemolysin-type calcium-binding protein
286	644.296	2	1286.58	1286.58	0.235509	0	54.54	219	229	R	YFSTVDDEGVR	T		ZP_02144235.1	Hemolysin-type calcium-binding protein
427	722.347	2	1442.68	1442.68	-0.188538	1	43	218	229	R	RYFSTVDDEGVR	T		ZP_02144235.1	Hemolysin-type calcium-binding protein
622	539.285	3	1614.83	1614.83	-0.682423	1	62.94	448	463	R	GGDDLIIGGRDTLASR	D		ZP_02144235.1	Hemolysin-type calcium-binding protein
776	886.474	2	1770.93	1770.93	-0.194812	0	55.87	202	217	R	WSAVTPLMGDIEAIIR	R		ZP_02144235.1	Hemolysin-type calcium-binding protein
814	902.924	2	1803.83	1803.83	-0.875913	0	81.21	25	40	K	SEDYEGFLDYLGALGR	S		ZP_02144235.1	Hemolysin-type calcium-binding protein
989	964.526	2	1927.03	1927.04	-1.69223	1	22.24	202	218	R	WSAVTPLMGDIEAIIRR	Y		ZP_02144235.1	Hemolysin-type calcium-binding protein
1362	1105.49	2	2208.96	2208.96	-0.592585	0	92.13	183	201	R	QQYSVMSYFDGIDVGEDTR	W		ZP_02144235.1	Hemolysin-type calcium-binding protein
1635	1244.56	2	2487.11	2487.11	-0.76233	0	79.81	898	922	R	LLDGEGNIVTQNDDGGGDPGSTSNR	D		ZP_02144235.1	Hemolysin-type calcium-binding protein
1645	1249.11	2	2496.2	2496.2	-1.03237	1	91.16	989	1012	R	GNDLLDGGLMADTLIGGKGDDFFR	F		ZP_02144235.1	Hemolysin-type calcium-binding protein
1779	1338.72	2	2675.42	2675.42	0.330416	0	54.79	41	65	R	SLTPEIAAEPLVINLTGLNDHPAYK	D		ZP_02144235.1	Hemolysin-type calcium-binding protein
1812	923.122	3	2766.34	2766.34	-1.21388	2	78.05	986	1012	R	GGRGNDLLDGGLMADTLIGGKGDDFFR	F		ZP_02144235.1	Hemolysin-type calcium-binding protein
1900	973.787	3	2918.34	2918.34	-1.1486	1	53.04	743	769	K	LNMTNGKTEGDTYVSIENLSGSGFNDR	M		ZP_02144235.1	Hemolysin-type calcium-binding protein
2052	1068.52	3	3202.52	3202.52	-0.97954	2	64.09	740	769	R	GVKLNMTNGKTEGDTYVSIENLSGSGFNDR	M		ZP_02144235.1	Hemolysin-type calcium-binding protein
2307	1469.99	3	4406.95	4406.96	-2.19698	1	45.85	2	40	M	PATTDSNTDWWTNDQTPENPFGKSEDYEGFLDYLGALGR	S		ZP_02144235.1	Hemolysin-type calcium-binding protein
55	486.759	2	971.504	971.503	0.234688	0	42.34	448	457	R	GGDDLIIGGR	D		ZP_02144235.1	Hemolysin-type calcium-binding protein
245	620.818	2	1239.62	1239.62	0.0653426	0	31.55	660	672	R	GGDADGPVQIVGR	G		ZP_02144235.1	Hemolysin-type calcium-binding protein
246	620.818	2	1239.62	1239.62	-0.0314612	0	56.5	660	672	R	GGDADGPVQIVGR	G		ZP_02144235.1	Hemolysin-type calcium-binding protein
287	644.296	2	1286.58	1286.58	0.0489671	0	51.26	219	229	R	YFSTVDDEGVR	T		ZP_02144235.1	Hemolysin-type calcium-binding protein
426	722.347	2	1442.68	1442.68	0.0609976	1	28.89	218	229	R	RYFSTVDDEGVR	T		ZP_02144235.1	Hemolysin-type calcium-binding protein
620	539.285	3	1614.83	1614.83	-0.106513	1	43.83	448	463	R	GGDDLIIGGRDTLASR	D		ZP_02144235.1	Hemolysin-type calcium-binding protein
621	808.424	2	1614.83	1614.83	-0.271235	1	53.28	448	463	R	GGDDLIIGGRDTLASR	D		ZP_02144235.1	Hemolysin-type calcium-binding protein
623	808.424	2	1614.83	1614.83	-1.02673	1	36.23	448	463	R	GGDDLIIGGRDTLASR	D		ZP_02144235.1	Hemolysin-type calcium-binding protein
777	886.475	2	1770.93	1770.93	-0.612671	0	54.61	202	217	R	WSAVTPLMGDIEAIIR	R		ZP_02144235.1	Hemolysin-type calcium-binding protein
811	602.284	3	1803.83	1803.83	0.452371	0	36.34	25	40	K	SEDYEGFLDYLGALGR	S		ZP_02144235.1	Hemolysin-type calcium-binding protein
812	602.284	3	1803.83	1803.83	0.153008	0	36.98	25	40	K	SEDYEGFLDYLGALGR	S		ZP_02144235.1	Hemolysin-type calcium-binding protein
813	902.923	2	1803.83	1803.83	-0.332625	0	80.21	25	40	K	SEDYEGFLDYLGALGR	S		ZP_02144235.1	Hemolysin-type calcium-binding protein
1363	1105.49	2	2208.96	2208.97	-0.818935	0	66.43	183	201	R	QQYSVMSYFDGIDVGEDTR	W		ZP_02144235.1	Hemolysin-type calcium-binding protein
1633	830.045	3	2487.11	2487.11	-0.33372	0	74.32	898	922	R	LLDGEGNIVTQNDDGGGDPGSTSNR	D		ZP_02144235.1	Hemolysin-type calcium-binding protein
1634	1244.56	2	2487.11	2487.11	-0.368299	0	71.93	898	922	R	LLDGEGNIVTQNDDGGGDPGSTSNR	D		ZP_02144235.1	Hemolysin-type calcium-binding protein
1632	830.044	3	2487.11	2487.11	-0.261347	0	78.09	898	922	R	LLDGEGNIVTQNDDGGGDPGSTSNR	D		ZP_02144235.1	Hemolysin-type calcium-binding protein
1642	833.072	3	2496.2	2496.2	0.067703	1	37.77	989	1012	R	GNDLLDGGLMADTLIGGKGDDFFR	F		ZP_02144235.1	Hemolysin-type calcium-binding protein
1643	833.073	3	2496.2	2496.2	-0.292846	1	22.03	989	1012	R	GNDLLDGGLMADTLIGGKGDDFFR	F		ZP_02144235.1	Hemolysin-type calcium-binding protein
1641	833.072	3	2496.2	2496.2	0.139813	1	39.55	989	1012	R	GNDLLDGGLMADTLIGGKGDDFFR	F		ZP_02144235.1	Hemolysin-type calcium-binding protein
1644	1249.11	2	2496.2	2496.2	-1.03237	1	81.54	989	1012	R	GNDLLDGGLMADTLIGGKGDDFFR	F		ZP_02144235.1	Hemolysin-type calcium-binding protein
1655	838.404	3	2512.19	2512.19	-0.255554	1	43.39	989	1012	R	GNDLLDGGLMADTLIGGKGDDFFR	F	Oxidation (M) [10]	ZP_02144235.1	Hemolysin-type calcium-binding protein
1656	838.404	3	2512.19	2512.19	-0.327204	1	47.57	989	1012	R	GNDLLDGGLMADTLIGGKGDDFFR	F	Oxidation (M) [10]	ZP_02144235.1	Hemolysin-type calcium-binding protein
1780	892.813	3	2675.42	2675.42	0.291543	0	42.32	41	65	R	SLTPEIAAEPLVINLTGLNDHPAYK	D		ZP_02144235.1	Hemolysin-type calcium-binding protein
1781	892.813	3	2675.42	2675.42	-0.605513	0	30.42	41	65	R	SLTPEIAAEPLVINLTGLNDHPAYK	D		ZP_02144235.1	Hemolysin-type calcium-binding protein
1782	1338.72	2	2675.42	2675.42	-1.4936	0	43.1	41	65	R	SLTPEIAAEPLVINLTGLNDHPAYK	D		ZP_02144235.1	Hemolysin-type calcium-binding protein
1810	692.592	4	2766.34	2766.34	-0.0802504	2	48.18	986	1012	R	GGRGNDLLDGGLMADTLIGGKGDDFFR	F		ZP_02144235.1	Hemolysin-type calcium-binding protein
1809	692.592	4	2766.34	2766.34	0.180021	2	53.76	986	1012	R	GGRGNDLLDGGLMADTLIGGKGDDFFR	F		ZP_02144235.1	Hemolysin-type calcium-binding protein
1811	923.121	3	2766.34	2766.34	-0.487286	2	65.52	986	1012	R	GGRGNDLLDGGLMADTLIGGKGDDFFR	F		ZP_02144235.1	Hemolysin-type calcium-binding protein
1813	1384.18	2	2766.34	2766.34	-1.72574	2	47.63	986	1012	R	GGRGNDLLDGGLMADTLIGGKGDDFFR	F		ZP_02144235.1	Hemolysin-type calcium-binding protein
1824	696.591	4	2782.33	2782.33	0.365521	2	38.9	986	1012	R	GGRGNDLLDGGLMADTLIGGKGDDFFR	F	Oxidation (M) [13]	ZP_02144235.1	Hemolysin-type calcium-binding protein
1899	973.786	3	2918.34	2918.34	-0.459851	1	46.87	743	769	K	LNMTNGKTEGDTYVSIENLSGSGFNDR	M		ZP_02144235.1	Hemolysin-type calcium-binding protein
2050	801.638	4	3202.52	3202.52	-0.584227	2	20.76	740	769	R	GVKLNMTNGKTEGDTYVSIENLSGSGFNDR	M		ZP_02144235.1	Hemolysin-type calcium-binding protein
2049	801.638	4	3202.52	3202.52	-0.346914	2	24.13	740	769	R	GVKLNMTNGKTEGDTYVSIENLSGSGFNDR	M		ZP_02144235.1	Hemolysin-type calcium-binding protein
2051	1068.51	3	3202.52	3202.52	-0.642306	2	53.02	740	769	R	GVKLNMTNGKTEGDTYVSIENLSGSGFNDR	M		ZP_02144235.1	Hemolysin-type calcium-binding protein
2306	1469.99	3	4406.95	4406.96	-1.45497	1	42.36	2	40	M	PATTDSNTDWWTNDQTPENPFGKSEDYEGFLDYLGALGR	S		ZP_02144235.1	Hemolysin-type calcium-binding protein
2308	1102.75	4	4406.95	4406.96	-2.37488	1	28.38	2	40	M	PATTDSNTDWWTNDQTPENPFGKSEDYEGFLDYLGALGR	S		ZP_02144235.1	Hemolysin-type calcium-binding protein
83	507.266	2	1012.52	1012.52	-0.266662	0	50.93	386	393	R	MGFYVQIR	D		ZP_02146962.1	extracellular solute-binding protein, family 1
605	800.404	2	1598.79	1598.79	0.671757	0	39.43	61	75	K	GTYEETLTAGIAAFR	A		ZP_02146962.1	extracellular solute-binding protein, family 1
634	810.918	2	1619.82	1619.82	-1.37608	0	50.31	163	176	K	TWEEFQTVTAPALK	E		ZP_02146962.1	extracellular solute-binding protein, family 1
778	886.925	2	1771.83	1771.83	-0.491581	0	43.18	340	355	K	ETGYVPITEAAYEMAK	A		ZP_02146962.1	extracellular solute-binding protein, family 1
1045	983.516	2	1965.02	1965.02	-0.742996	0	88.48	363	382	R	APAAEVGIQQLSLPGGDNTK	G		ZP_02146962.1	extracellular solute-binding protein, family 1
1314	1087.55	2	2173.08	2173.09	-1.15642	0	92.73	76	97	R	AGEQPNVMQVFDAGAATVIGAK	G		ZP_02146962.1	extracellular solute-binding protein, family 1
1368	1108.54	2	2215.07	2215.07	-0.789592	0	37.88	277	295	K	NLPFDFSATMLPYWEGVTK	E		ZP_02146962.1	extracellular solute-binding protein, family 1
1490	781.408	3	2341.2	2341.2	0.556979	1	69.07	363	385	R	APAAEVGIQQLSLPGGDNTKGYR	M		ZP_02146962.1	extracellular solute-binding protein, family 1
1691	1274.62	2	2547.22	2547.22	-1.20837	0	53.19	134	155	K	MIGMPFNSSTPIMYYNIQALEK	A		ZP_02146962.1	extracellular solute-binding protein, family 1
1763	1331.17	2	2660.33	2660.33	-1.24909	0	82.21	403	427	R	ILTGETSVEDAFNAIEAEANNLLAR	F		ZP_02146962.1	extracellular solute-binding protein, family 1
1788	897.77	3	2690.29	2690.29	0.094042	0	48.06	177	199	K	EAGYTALSQSHLPWIFTENFHSR	H		ZP_02146962.1	extracellular solute-binding protein, family 1
1822	927.458	3	2779.35	2779.35	-0.272725	1	63.83	356	382	K	ADGHYDRAPAAEVGIQQLSLPGGDNTK	G		ZP_02146962.1	extracellular solute-binding protein, family 1
1862	1431.22	2	2860.42	2860.43	-0.542577	0	92.2	98	124	K	GATIPVQDLLADNGVDFDINDYIAGVR	Y		ZP_02146962.1	extracellular solute-binding protein, family 1
1926	996.489	3	2986.44	2986.45	-1.11169	0	48.85	200	226	R	HNLPFATNNNGYDSVDTQILVNNDAIK	A		ZP_02146962.1	extracellular solute-binding protein, family 1
2010	789.892	4	3155.54	3155.54	-0.568524	2	61.64	356	385	K	ADGHYDRAPAAEVGIQQLSLPGGDNTKGYR	M		ZP_02146962.1	extracellular solute-binding protein, family 1
82	507.265	2	1012.52	1012.52	0.0888875	0	47.65	386	393	R	MGFYVQIR	D		ZP_02146962.1	extracellular solute-binding protein, family 1
633	810.918	2	1619.82	1619.82	-1.07975	0	46.26	163	176	K	TWEEFQTVTAPALK	E		ZP_02146962.1	extracellular solute-binding protein, family 1
779	886.925	2	1771.83	1771.83	-0.491581	0	28.95	340	355	K	ETGYVPITEAAYEMAK	A		ZP_02146962.1	extracellular solute-binding protein, family 1
1044	983.516	2	1965.02	1965.02	-0.488545	0	65.35	363	382	R	APAAEVGIQQLSLPGGDNTK	G		ZP_02146962.1	extracellular solute-binding protein, family 1
1311	725.369	3	2173.08	2173.08	-0.00322123	0	64.31	76	97	R	AGEQPNVMQVFDAGAATVIGAK	G		ZP_02146962.1	extracellular solute-binding protein, family 1
1312	725.369	3	2173.08	2173.09	-1.011	0	67.84	76	97	R	AGEQPNVMQVFDAGAATVIGAK	G		ZP_02146962.1	extracellular solute-binding protein, family 1
1313	1087.55	2	2173.08	2173.09	-1.15642	0	91.22	76	97	R	AGEQPNVMQVFDAGAATVIGAK	G		ZP_02146962.1	extracellular solute-binding protein, family 1
1491	781.408	3	2341.2	2341.2	0.159747	1	66.6	363	385	R	APAAEVGIQQLSLPGGDNTKGYR	M		ZP_02146962.1	extracellular solute-binding protein, family 1
1689	850.081	3	2547.22	2547.22	0.0659542	0	43.56	134	155	K	MIGMPFNSSTPIMYYNIQALEK	A		ZP_02146962.1	extracellular solute-binding protein, family 1
1690	850.081	3	2547.22	2547.22	-0.228484	0	52.59	134	155	K	MIGMPFNSSTPIMYYNIQALEK	A		ZP_02146962.1	extracellular solute-binding protein, family 1
1692	1274.62	2	2547.22	2547.23	-2.7473	0	47.28	134	155	K	MIGMPFNSSTPIMYYNIQALEK	A		ZP_02146962.1	extracellular solute-binding protein, family 1
1762	887.784	3	2660.33	2660.33	-0.671721	0	58.27	403	427	R	ILTGETSVEDAFNAIEAEANNLLAR	F		ZP_02146962.1	extracellular solute-binding protein, family 1
1761	887.784	3	2660.33	2660.33	-0.401078	0	75.04	403	427	R	ILTGETSVEDAFNAIEAEANNLLAR	F		ZP_02146962.1	extracellular solute-binding protein, family 1
1764	1331.17	2	2660.33	2660.33	-1.80541	0	73.23	403	427	R	ILTGETSVEDAFNAIEAEANNLLAR	F		ZP_02146962.1	extracellular solute-binding protein, family 1
1790	897.77	3	2690.29	2690.29	-0.586182	0	43.3	177	199	K	EAGYTALSQSHLPWIFTENFHSR	H		ZP_02146962.1	extracellular solute-binding protein, family 1
1823	927.459	3	2779.35	2779.35	-0.607335	1	59.12	356	382	K	ADGHYDRAPAAEVGIQQLSLPGGDNTK	G		ZP_02146962.1	extracellular solute-binding protein, family 1
1861	954.483	3	2860.42	2860.43	-0.516007	0	51.8	98	124	K	GATIPVQDLLADNGVDFDINDYIAGVR	Y		ZP_02146962.1	extracellular solute-binding protein, family 1
1863	1431.22	2	2860.42	2860.43	-1.05998	0	73.44	98	124	K	GATIPVQDLLADNGVDFDINDYIAGVR	Y		ZP_02146962.1	extracellular solute-binding protein, family 1
1864	954.483	3	2860.42	2860.43	-1.2187	0	53.68	98	124	K	GATIPVQDLLADNGVDFDINDYIAGVR	Y		ZP_02146962.1	extracellular solute-binding protein, family 1
1927	996.489	3	2986.44	2986.45	-1.24228	0	44.68	200	226	R	HNLPFATNNNGYDSVDTQILVNNDAIK	A		ZP_02146962.1	extracellular solute-binding protein, family 1
2008	1052.85	3	3155.54	3155.54	-0.212325	2	39.64	356	385	K	ADGHYDRAPAAEVGIQQLSLPGGDNTKGYR	M		ZP_02146962.1	extracellular solute-binding protein, family 1
2009	789.892	4	3155.54	3155.54	-0.416411	2	55.45	356	385	K	ADGHYDRAPAAEVGIQQLSLPGGDNTKGYR	M		ZP_02146962.1	extracellular solute-binding protein, family 1
119	544.28	2	1086.55	1086.54	0.8458	0	52.01	37	46	R	SVAFDAPPQR	A		ZP_02144316.1	putative iron ABC transporter, periplasmic binding protein
211	592.83	2	1183.64	1183.64	0.163056	0	25.06	85	96	R	AGVAELPELSAK	Y		ZP_02144316.1	putative iron ABC transporter, periplasmic binding protein
576	789.912	2	1577.81	1577.81	-0.220559	0	63.32	291	304	R	FVTLEYVEATPGPR	N		ZP_02144316.1	putative iron ABC transporter, periplasmic binding protein
610	802.39	2	1602.76	1602.76	-0.44548	0	91.44	311	326	K	TLATSFDAAQAHAVSN	-		ZP_02144316.1	putative iron ABC transporter, periplasmic binding protein
645	816.903	2	1631.79	1631.79	-1.22503	1	62.45	276	290	R	SNPAFAEVDAVKNDR	F		ZP_02144316.1	putative iron ABC transporter, periplasmic binding protein
678	836.944	2	1671.87	1671.87	-0.995291	0	61.31	121	136	K	VGGEVTPETLAPFDIK	V		ZP_02144316.1	putative iron ABC transporter, periplasmic binding protein
747	866.907	2	1731.8	1731.8	-0.403049	0	69.64	202	217	R	VFVYDSGEDTPFTAGK	Y		ZP_02144316.1	putative iron ABC transporter, periplasmic binding protein
763	878.406	2	1754.8	1754.8	-0.621154	0	75.41	153	167	K	VSMDDMYNDLLNLGR	I		ZP_02144316.1	putative iron ABC transporter, periplasmic binding protein
976	639.334	3	1914.98	1914.98	-0.304442	1	25.79	308	326	R	AIKTLATSFDAAQAHAVSN	-		ZP_02144316.1	putative iron ABC transporter, periplasmic binding protein
1024	652.317	3	1953.93	1953.93	0.440139	1	35.05	151	167	K	AKVSMDDMYNDLLNLGR	I		ZP_02144316.1	putative iron ABC transporter, periplasmic binding protein
1292	1074.05	2	2146.08	2146.08	-0.606222	0	87.34	47	66	R	AISNDVNLTEMMLALGLADR	M		ZP_02144316.1	putative iron ABC transporter, periplasmic binding protein
1382	1126.55	2	2251.09	2251.09	-1.67785	0	89.5	218	239	K	YAMPTALIEAAGGSNIMGDLEK	S		ZP_02144316.1	putative iron ABC transporter, periplasmic binding protein
1707	1286.66	2	2571.31	2571.31	1.199	1	105.92	168	191	R	IFAVEETAEALVAGYKDELAAFSK	D		ZP_02144316.1	putative iron ABC transporter, periplasmic binding protein
2044	1064.87	3	3191.59	3191.59	-0.962529	2	55.19	276	304	R	SNPAFAEVDAVKNDRFVTLEYVEATPGPR	N		ZP_02144316.1	putative iron ABC transporter, periplasmic binding protein
120	544.28	2	1086.55	1086.55	-0.166583	0	34.26	37	46	R	SVAFDAPPQR	A		ZP_02144316.1	putative iron ABC transporter, periplasmic binding protein
577	789.912	2	1577.81	1577.81	-0.828997	0	46.39	291	304	R	FVTLEYVEATPGPR	N		ZP_02144316.1	putative iron ABC transporter, periplasmic binding protein
611	802.39	2	1602.76	1602.76	-0.520351	0	64.59	311	326	K	TLATSFDAAQAHAVSN	-		ZP_02144316.1	putative iron ABC transporter, periplasmic binding protein
642	544.937	3	1631.79	1631.79	0.690653	1	26.3	276	290	R	SNPAFAEVDAVKNDR	F		ZP_02144316.1	putative iron ABC transporter, periplasmic binding protein
643	544.937	3	1631.79	1631.79	0.359728	1	29.31	276	290	R	SNPAFAEVDAVKNDR	F		ZP_02144316.1	putative iron ABC transporter, periplasmic binding protein
644	816.902	2	1631.79	1631.79	0.0496387	1	50.01	276	290	R	SNPAFAEVDAVKNDR	F		ZP_02144316.1	putative iron ABC transporter, periplasmic binding protein
679	836.944	2	1671.87	1671.87	-1.21062	0	35.35	121	136	K	VGGEVTPETLAPFDIK	V		ZP_02144316.1	putative iron ABC transporter, periplasmic binding protein
746	866.907	2	1731.8	1731.8	0.232129	0	68.2	202	217	R	VFVYDSGEDTPFTAGK	Y		ZP_02144316.1	putative iron ABC transporter, periplasmic binding protein
762	878.406	2	1754.8	1754.8	-0.267837	0	75.26	153	167	K	VSMDDMYNDLLNLGR	I		ZP_02144316.1	putative iron ABC transporter, periplasmic binding protein
1025	652.317	3	1953.93	1953.93	-0.496435	1	29.51	151	167	K	AKVSMDDMYNDLLNLGR	I		ZP_02144316.1	putative iron ABC transporter, periplasmic binding protein
1290	716.366	3	2146.08	2146.08	-0.118821	0	39.47	47	66	R	AISNDVNLTEMMLALGLADR	M		ZP_02144316.1	putative iron ABC transporter, periplasmic binding protein
1291	716.366	3	2146.08	2146.08	-0.286569	0	45.8	47	66	R	AISNDVNLTEMMLALGLADR	M		ZP_02144316.1	putative iron ABC transporter, periplasmic binding protein
1293	1074.05	2	2146.08	2146.08	-0.829886	0	81.25	47	66	R	AISNDVNLTEMMLALGLADR	M		ZP_02144316.1	putative iron ABC transporter, periplasmic binding protein
1708	858.111	3	2571.31	2571.31	-0.241511	1	50.35	168	191	R	IFAVEETAEALVAGYKDELAAFSK	D		ZP_02144316.1	putative iron ABC transporter, periplasmic binding protein
1709	858.111	3	2571.31	2571.31	-0.533191	1	49.88	168	191	R	IFAVEETAEALVAGYKDELAAFSK	D		ZP_02144316.1	putative iron ABC transporter, periplasmic binding protein
1710	1286.66	2	2571.31	2571.31	-0.79998	1	89	168	191	R	IFAVEETAEALVAGYKDELAAFSK	D		ZP_02144316.1	putative iron ABC transporter, periplasmic binding protein
2045	1064.87	3	3191.59	3191.59	-1.08473	2	41.22	276	304	R	SNPAFAEVDAVKNDRFVTLEYVEATPGPR	N		ZP_02144316.1	putative iron ABC transporter, periplasmic binding protein
66	495.222	2	988.429	988.429	-0.35005	0	42.87	305	313	R	ADFGAQFSF	-		ZP_02147263.1	outer membrane porin
86	514.264	2	1026.51	1026.51	0.404281	0	40.42	95	103	R	FSVEYGGLR	V		ZP_02147263.1	outer membrane porin
89	521.253	2	1040.49	1040.49	0.53244	0	52.92	30	38	R	FGVGYVEDR	T		ZP_02147263.1	outer membrane porin
290	646.346	2	1290.68	1290.68	0.116993	0	46.68	39	51	R	TVGGTSDTVIVSR	F		ZP_02147263.1	outer membrane porin
399	711.333	2	1420.65	1420.65	-0.0682786	0	92.16	54	67	R	MNIDASAETDAGVK	F		ZP_02147263.1	outer membrane porin
688	838.976	2	1675.94	1675.94	-0.371136	0	90.09	272	288	R	NIGLGVIHDLGGGVSLR	G		ZP_02147263.1	outer membrane porin
733	575.614	3	1723.82	1723.82	0.0429279	1	29.07	52	67	R	FRMNIDASAETDAGVK	F		ZP_02147263.1	outer membrane porin
937	628.304	3	1881.89	1881.89	-0.227962	1	50.62	54	71	R	MNIDASAETDAGVKFSAR	V		ZP_02147263.1	outer membrane porin
1163	1009.95	2	2017.88	2017.88	-0.995105	0	137.85	74	94	R	MQADEDAASGEANAAGLNGAR	F		ZP_02147263.1	outer membrane porin
1347	729.361	3	2185.06	2185.06	-1.13223	2	68.75	52	71	R	FRMNIDASAETDAGVKFSAR	V		ZP_02147263.1	outer membrane porin
1431	1137.53	2	2273.05	2273.05	-0.898793	1	81.64	72	94	R	VRMQADEDAASGEANAAGLNGAR	F		ZP_02147263.1	outer membrane porin
1458	769.092	3	2304.26	2304.26	-0.00303786	1	46.76	272	295	R	NIGLGVIHDLGGGVSLRGGIGESK	T		ZP_02147263.1	outer membrane porin
1462	772.061	3	2313.16	2313.16	-0.575403	1	62.84	30	51	R	FGVGYVEDRTVGGTSDTVIVSR	F		ZP_02147263.1	outer membrane porin
65	495.222	2	988.429	988.429	-0.228646	0	41.99	305	313	R	ADFGAQFSF	-		ZP_02147263.1	outer membrane porin
87	514.264	2	1026.51	1026.51	0.034096	0	39.31	95	103	R	FSVEYGGLR	V		ZP_02147263.1	outer membrane porin
90	521.254	2	1040.49	1040.49	-0.3902	0	51.31	30	38	R	FGVGYVEDR	T		ZP_02147263.1	outer membrane porin
291	646.346	2	1290.68	1290.68	-0.068956	0	46.57	39	51	R	TVGGTSDTVIVSR	F		ZP_02147263.1	outer membrane porin
400	711.333	2	1420.65	1420.65	-0.758103	0	88.76	54	67	R	MNIDASAETDAGVK	F		ZP_02147263.1	outer membrane porin
684	559.653	3	1675.94	1675.94	-0.0334141	0	21.6	272	288	R	NIGLGVIHDLGGGVSLR	G		ZP_02147263.1	outer membrane porin
685	559.653	3	1675.94	1675.94	-0.140817	0	50.77	272	288	R	NIGLGVIHDLGGGVSLR	G		ZP_02147263.1	outer membrane porin
686	559.653	3	1675.94	1675.94	-0.26612	0	59.24	272	288	R	NIGLGVIHDLGGGVSLR	G		ZP_02147263.1	outer membrane porin
687	838.976	2	1675.94	1675.94	-0.299534	0	80.14	272	288	R	NIGLGVIHDLGGGVSLR	G		ZP_02147263.1	outer membrane porin
732	575.614	3	1723.82	1723.82	0.460605	1	25.95	52	67	R	FRMNIDASAETDAGVK	F		ZP_02147263.1	outer membrane porin
735	575.614	3	1723.82	1723.82	-0.809829	1	28.09	52	67	R	FRMNIDASAETDAGVK	F		ZP_02147263.1	outer membrane porin
737	575.615	3	1723.82	1723.82	-1.01867	1	28.93	52	67	R	FRMNIDASAETDAGVK	F		ZP_02147263.1	outer membrane porin
738	575.615	3	1723.82	1723.82	-1.45375	1	25.68	52	67	R	FRMNIDASAETDAGVK	F		ZP_02147263.1	outer membrane porin
922	628.303	3	1881.89	1881.89	1.42995	1	37.21	54	71	R	MNIDASAETDAGVKFSAR	V		ZP_02147263.1	outer membrane porin
924	628.303	3	1881.89	1881.89	0.553168	1	36.03	54	71	R	MNIDASAETDAGVKFSAR	V		ZP_02147263.1	outer membrane porin
923	628.303	3	1881.89	1881.89	1.22271	1	39.91	54	71	R	MNIDASAETDAGVKFSAR	V		ZP_02147263.1	outer membrane porin
926	628.303	3	1881.89	1881.89	0.457519	1	42.19	54	71	R	MNIDASAETDAGVKFSAR	V		ZP_02147263.1	outer membrane porin
927	628.304	3	1881.89	1881.89	0.154632	1	44.74	54	71	R	MNIDASAETDAGVKFSAR	V		ZP_02147263.1	outer membrane porin
925	628.303	3	1881.89	1881.89	0.457519	1	45.28	54	71	R	MNIDASAETDAGVKFSAR	V		ZP_02147263.1	outer membrane porin
929	628.304	3	1881.89	1881.89	0.0589833	1	41.79	54	71	R	MNIDASAETDAGVKFSAR	V		ZP_02147263.1	outer membrane porin
928	628.304	3	1881.89	1881.89	0.154632	1	46.69	54	71	R	MNIDASAETDAGVKFSAR	V		ZP_02147263.1	outer membrane porin
931	628.304	3	1881.89	1881.89	0.0589833	1	39.55	54	71	R	MNIDASAETDAGVKFSAR	V		ZP_02147263.1	outer membrane porin
932	628.304	3	1881.89	1881.89	0.0589833	1	43.26	54	71	R	MNIDASAETDAGVKFSAR	V		ZP_02147263.1	outer membrane porin
933	628.304	3	1881.89	1881.89	0.0589833	1	40.09	54	71	R	MNIDASAETDAGVKFSAR	V		ZP_02147263.1	outer membrane porin
934	628.304	3	1881.89	1881.89	0.0589833	1	44.08	54	71	R	MNIDASAETDAGVKFSAR	V		ZP_02147263.1	outer membrane porin
935	628.304	3	1881.89	1881.89	-0.0366653	1	26.33	54	71	R	MNIDASAETDAGVKFSAR	V		ZP_02147263.1	outer membrane porin
936	628.304	3	1881.89	1881.89	-0.132314	1	42.7	54	71	R	MNIDASAETDAGVKFSAR	V		ZP_02147263.1	outer membrane porin
930	628.304	3	1881.89	1881.89	0.0589833	1	49.7	54	71	R	MNIDASAETDAGVKFSAR	V		ZP_02147263.1	outer membrane porin
938	628.304	3	1881.89	1881.89	-0.227962	1	40.67	54	71	R	MNIDASAETDAGVKFSAR	V		ZP_02147263.1	outer membrane porin
939	628.304	3	1881.89	1881.89	-0.227962	1	47.74	54	71	R	MNIDASAETDAGVKFSAR	V		ZP_02147263.1	outer membrane porin
940	628.304	3	1881.89	1881.89	-0.227962	1	39.36	54	71	R	MNIDASAETDAGVKFSAR	V		ZP_02147263.1	outer membrane porin
941	628.304	3	1881.89	1881.89	-0.323611	1	43.17	54	71	R	MNIDASAETDAGVKFSAR	V		ZP_02147263.1	outer membrane porin
942	628.304	3	1881.89	1881.89	-0.323611	1	49.23	54	71	R	MNIDASAETDAGVKFSAR	V		ZP_02147263.1	outer membrane porin
943	628.304	3	1881.89	1881.89	-0.514908	1	41.78	54	71	R	MNIDASAETDAGVKFSAR	V		ZP_02147263.1	outer membrane porin
944	628.304	3	1881.89	1881.89	-0.514908	1	25.4	54	71	R	MNIDASAETDAGVKFSAR	V		ZP_02147263.1	outer membrane porin
945	628.304	3	1881.89	1881.89	-0.722146	1	45.59	54	71	R	MNIDASAETDAGVKFSAR	V		ZP_02147263.1	outer membrane porin
946	941.955	2	1881.89	1881.89	-3.15374	1	34.28	54	71	R	MNIDASAETDAGVKFSAR	V		ZP_02147263.1	outer membrane porin
1160	673.633	3	2017.88	2017.88	-0.258688	0	70.44	74	94	R	MQADEDAASGEANAAGLNGAR	F		ZP_02147263.1	outer membrane porin
1162	673.633	3	2017.88	2017.88	-0.34789	0	59.24	74	94	R	MQADEDAASGEANAAGLNGAR	F		ZP_02147263.1	outer membrane porin
1161	1009.95	2	2017.88	2017.88	-0.261661	0	110.87	74	94	R	MQADEDAASGEANAAGLNGAR	F		ZP_02147263.1	outer membrane porin
1327	729.358	3	2185.06	2185.05	2.97293	2	43.72	52	71	R	FRMNIDASAETDAGVKFSAR	V		ZP_02147263.1	outer membrane porin
1329	547.271	4	2185.06	2185.05	2.14274	2	23.93	52	71	R	FRMNIDASAETDAGVKFSAR	V		ZP_02147263.1	outer membrane porin
1330	729.359	3	2185.06	2185.06	1.62742	2	45.25	52	71	R	FRMNIDASAETDAGVKFSAR	V		ZP_02147263.1	outer membrane porin
1331	547.271	4	2185.06	2185.06	1.35557	2	30.52	52	71	R	FRMNIDASAETDAGVKFSAR	V		ZP_02147263.1	outer membrane porin
1332	547.271	4	2185.06	2185.06	0.806386	2	28.9	52	71	R	FRMNIDASAETDAGVKFSAR	V		ZP_02147263.1	outer membrane porin
1333	547.271	4	2185.06	2185.06	0.806386	2	27.18	52	71	R	FRMNIDASAETDAGVKFSAR	V		ZP_02147263.1	outer membrane porin
1334	547.271	4	2185.06	2185.06	0.806386	2	30.84	52	71	R	FRMNIDASAETDAGVKFSAR	V		ZP_02147263.1	outer membrane porin
1335	547.272	4	2185.06	2185.06	0.696549	2	27.8	52	71	R	FRMNIDASAETDAGVKFSAR	V		ZP_02147263.1	outer membrane porin
1336	547.272	4	2185.06	2185.06	0.696549	2	26.64	52	71	R	FRMNIDASAETDAGVKFSAR	V		ZP_02147263.1	outer membrane porin
1337	547.272	4	2185.06	2185.06	0.238895	2	28.1	52	71	R	FRMNIDASAETDAGVKFSAR	V		ZP_02147263.1	outer membrane porin
1338	547.272	4	2185.06	2185.06	0.238895	2	30.35	52	71	R	FRMNIDASAETDAGVKFSAR	V		ZP_02147263.1	outer membrane porin
1339	547.272	4	2185.06	2185.06	0.238895	2	30.95	52	71	R	FRMNIDASAETDAGVKFSAR	V		ZP_02147263.1	outer membrane porin
1340	547.272	4	2185.06	2185.06	0.129058	2	31.23	52	71	R	FRMNIDASAETDAGVKFSAR	V		ZP_02147263.1	outer membrane porin
1341	547.272	4	2185.06	2185.06	-0.0906154	2	30.67	52	71	R	FRMNIDASAETDAGVKFSAR	V		ZP_02147263.1	outer membrane porin
1342	729.36	3	2185.06	2185.06	-0.294729	2	57.33	52	71	R	FRMNIDASAETDAGVKFSAR	V		ZP_02147263.1	outer membrane porin
1343	729.36	3	2185.06	2185.06	-0.377106	2	52.92	52	71	R	FRMNIDASAETDAGVKFSAR	V		ZP_02147263.1	outer membrane porin
1344	729.36	3	2185.06	2185.06	-0.459484	2	52.39	52	71	R	FRMNIDASAETDAGVKFSAR	V		ZP_02147263.1	outer membrane porin
1345	547.272	4	2185.06	2185.06	-0.548269	2	26.39	52	71	R	FRMNIDASAETDAGVKFSAR	V		ZP_02147263.1	outer membrane porin
1346	547.272	4	2185.06	2185.06	-0.987616	2	29.1	52	71	R	FRMNIDASAETDAGVKFSAR	V		ZP_02147263.1	outer membrane porin
1328	729.358	3	2185.06	2185.05	2.54731	2	59.29	52	71	R	FRMNIDASAETDAGVKFSAR	V		ZP_02147263.1	outer membrane porin
1348	729.361	3	2185.06	2185.06	-1.13223	2	47.32	52	71	R	FRMNIDASAETDAGVKFSAR	V		ZP_02147263.1	outer membrane porin
1349	729.362	3	2185.06	2185.06	-2.05211	2	37.14	52	71	R	FRMNIDASAETDAGVKFSAR	V		ZP_02147263.1	outer membrane porin
1350	547.273	4	2185.06	2185.06	-2.21412	2	38.06	52	71	R	FRMNIDASAETDAGVKFSAR	V		ZP_02147263.1	outer membrane porin
1351	729.362	3	2185.06	2185.06	-2.56011	2	65.06	52	71	R	FRMNIDASAETDAGVKFSAR	V		ZP_02147263.1	outer membrane porin
1429	758.69	3	2273.05	2273.05	-0.733377	1	53.49	72	94	R	VRMQADEDAASGEANAAGLNGAR	F		ZP_02147263.1	outer membrane porin
1430	758.69	3	2273.05	2273.05	-0.733377	1	49.19	72	94	R	VRMQADEDAASGEANAAGLNGAR	F		ZP_02147263.1	outer membrane porin
1428	1137.53	2	2273.05	2273.05	-0.573239	1	61.26	72	94	R	VRMQADEDAASGEANAAGLNGAR	F		ZP_02147263.1	outer membrane porin
1449	764.021	3	2289.04	2289.04	-0.676265	1	49.56	72	94	R	VRMQADEDAASGEANAAGLNGAR	F	Oxidation (M) [3]	ZP_02147263.1	outer membrane porin
1450	764.021	3	2289.04	2289.04	-0.676265	1	44.19	72	94	R	VRMQADEDAASGEANAAGLNGAR	F	Oxidation (M) [3]	ZP_02147263.1	outer membrane porin
1457	769.092	3	2304.26	2304.26	-0.00303786	1	37.45	272	295	R	NIGLGVIHDLGGGVSLRGGIGESK	T		ZP_02147263.1	outer membrane porin
1463	772.061	3	2313.16	2313.16	-0.731034	1	44.91	30	51	R	FGVGYVEDRTVGGTSDTVIVSR	F		ZP_02147263.1	outer membrane porin
1464	1157.59	2	2313.16	2313.16	-0.789828	1	33.74	30	51	R	FGVGYVEDRTVGGTSDTVIVSR	F		ZP_02147263.1	outer membrane porin
1465	1157.59	2	2313.16	2313.16	-1.10109	1	59.33	30	51	R	FGVGYVEDRTVGGTSDTVIVSR	F		ZP_02147263.1	outer membrane porin
250	623.313	2	1244.61	1244.61	0.279606	1	48.61	394	404	K	DRVDDALNATR	A		ZP_02145205.1	chaperonin GroEL
303	651.862	2	1301.71	1301.71	0.180532	1	72.37	37	48	R	NVVLDKSFGAPR	I		ZP_02145205.1	chaperonin GroEL
365	694.357	2	1386.7	1386.7	0.0850942	0	64.7	169	181	K	VGNEGVITVEENK	G		ZP_02145205.1	chaperonin GroEL
388	471.594	3	1411.76	1411.76	-0.629001	1	22.61	106	118	K	QVAAGLNPMDLKR	G		ZP_02145205.1	chaperonin GroEL
389	471.948	3	1412.82	1412.82	0.499709	1	30.29	119	132	R	GIDLATAKVVEGIK	A		ZP_02145205.1	chaperonin GroEL
446	737.865	2	1473.71	1473.71	-0.474312	0	92.18	198	210	R	GYLSPYFVTNADK	M		ZP_02145205.1	chaperonin GroEL
473	749.896	2	1497.78	1497.78	0.446662	0	76.52	453	468	R	QIAENAGVDGAVVAGK	V		ZP_02145205.1	chaperonin GroEL
1021	651.712	3	1952.11	1952.11	-0.536854	1	51.86	16	34	R	MLNGVNILADAVKVTLGPK	G		ZP_02145205.1	chaperonin GroEL
1249	1038.53	2	2075.04	2075.04	-0.671794	0	123.65	81	101	R	TNDEAGDGTTTATVLAQAIVK	E		ZP_02145205.1	chaperonin GroEL
1366	737.689	3	2210.05	2210.05	-0.166512	2	33.99	351	368	R	AQIEETTSDYDREKLQER	V		ZP_02145205.1	chaperonin GroEL
1380	750.413	3	2248.22	2248.22	-0.368292	1	71.46	446	468	K	AIEAPLRQIAENAGVDGAVVAGK	V		ZP_02145205.1	chaperonin GroEL
1532	793.111	3	2376.31	2376.31	0.369059	2	36.06	445	468	R	KAIEAPLRQIAENAGVDGAVVAGK	V		ZP_02145205.1	chaperonin GroEL
1649	835.101	3	2502.28	2502.28	-0.0943139	1	21.78	81	105	R	TNDEAGDGTTTATVLAQAIVKEGLK	Q		ZP_02145205.1	chaperonin GroEL
1732	868.124	3	2601.36	2601.35	2.57136	0	40.16	503	528	R	TALEDAASVAGLLITTEAMVADKPSK	D		ZP_02145205.1	chaperonin GroEL
2093	1101.87	3	3302.59	3302.6	-0.900806	1	55.81	137	168	R	EVKDSAEVAQVGTISANGESEIGQQIADAMQK	V		ZP_02145205.1	chaperonin GroEL
302	434.91	3	1301.71	1301.71	0.269646	1	36.17	37	48	R	NVVLDKSFGAPR	I		ZP_02145205.1	chaperonin GroEL
304	434.91	3	1301.71	1301.71	0.131366	1	47.2	37	48	R	NVVLDKSFGAPR	I		ZP_02145205.1	chaperonin GroEL
305	651.862	2	1301.71	1301.71	-0.664511	1	59.6	37	48	R	NVVLDKSFGAPR	I		ZP_02145205.1	chaperonin GroEL
366	694.357	2	1386.7	1386.7	-0.448547	0	50.88	169	181	K	VGNEGVITVEENK	G		ZP_02145205.1	chaperonin GroEL
445	737.865	2	1473.71	1473.71	-0.474312	0	52.56	198	210	R	GYLSPYFVTNADK	M		ZP_02145205.1	chaperonin GroEL
474	749.897	2	1497.78	1497.78	0.126187	0	52.55	453	468	R	QIAENAGVDGAVVAGK	V		ZP_02145205.1	chaperonin GroEL
1020	651.711	3	1952.11	1952.11	0.308384	1	40.15	16	34	R	MLNGVNILADAVKVTLGPK	G		ZP_02145205.1	chaperonin GroEL
1250	1038.53	2	2075.04	2075.04	-1.25973	0	93.74	81	101	R	TNDEAGDGTTTATVLAQAIVK	E		ZP_02145205.1	chaperonin GroEL
1367	737.689	3	2210.05	2210.05	-0.247959	2	30.51	351	368	R	AQIEETTSDYDREKLQER	V		ZP_02145205.1	chaperonin GroEL
1381	750.414	3	2248.22	2248.22	-0.942079	1	66.48	446	468	K	AIEAPLRQIAENAGVDGAVVAGK	V		ZP_02145205.1	chaperonin GroEL
1733	868.127	3	2601.36	2601.36	-0.807655	0	34.93	503	528	R	TALEDAASVAGLLITTEAMVADKPSK	D		ZP_02145205.1	chaperonin GroEL
2094	1101.87	3	3302.59	3302.6	-1.1279	1	51.1	137	168	R	EVKDSAEVAQVGTISANGESEIGQQIADAMQK	V		ZP_02145205.1	chaperonin GroEL
112	538.29	2	1074.57	1074.57	0.499736	0	69.92	332	342	K	SDALTGAALTR	G		ZP_02144302.1	glutathione synthetase
176	579.33	2	1156.65	1156.65	-0.4807	0	67.55	364	374	R	GLAVATIQEQK	V		ZP_02144302.1	glutathione synthetase
226	605.802	2	1209.59	1209.59	0.519185	0	47.26	343	354	R	GNGFQGTGGIFR	L		ZP_02144302.1	glutathione synthetase
476	750.896	2	1499.78	1499.78	-0.324715	0	86.44	72	85	R	MAIADLNGAQIDLR	I		ZP_02144302.1	glutathione synthetase
551	781.417	2	1560.82	1560.82	-0.228085	0	75.82	375	390	K	VVVIDPAPSSFVGAGF	-		ZP_02144302.1	glutathione synthetase
619	808.397	2	1614.78	1614.78	-0.45579	0	93.78	172	188	K	GNMVIVSGSDPAGQAGR	V		ZP_02144302.1	glutathione synthetase
990	643.659	3	1927.95	1927.95	-0.148862	1	53.14	169	188	R	QGKGNMVIVSGSDPAGQAGR	V		ZP_02144302.1	glutathione synthetase
1238	1034.58	2	2067.15	2067.15	-1.26696	0	86.3	110	130	R	IILGPVYAEAANAAGLVAAQR	N		ZP_02144302.1	glutathione synthetase
1533	1189.58	2	2377.15	2377.15	-0.512378	0	71.26	86	109	R	IYDTAGTPQQAATAATTAINDGAR	I		ZP_02144302.1	glutathione synthetase
1916	987.181	3	2958.52	2958.52	0.839609	0	60.53	301	331	R	YQASYGAAPHPIGGLAYDGIAAIGALVSAGK	S		ZP_02144302.1	glutathione synthetase
2283	1004.78	4	4015.08	4015.08	0.0687408	1	43.91	301	342	R	YQASYGAAPHPIGGLAYDGIAAIGALVSAGKSDALTGAALTR	G		ZP_02144302.1	glutathione synthetase
111	538.29	2	1074.57	1074.57	0.499736	0	61.47	332	342	K	SDALTGAALTR	G		ZP_02144302.1	glutathione synthetase
175	579.33	2	1156.65	1156.64	0.262829	0	57.31	364	374	R	GLAVATIQEQK	V		ZP_02144302.1	glutathione synthetase
227	605.802	2	1209.59	1209.59	-0.390215	0	39.47	343	354	R	GNGFQGTGGIFR	L		ZP_02144302.1	glutathione synthetase
475	750.896	2	1499.78	1499.78	-0.244703	0	78.34	72	85	R	MAIADLNGAQIDLR	I		ZP_02144302.1	glutathione synthetase
552	781.417	2	1560.82	1560.82	-0.702195	0	75.42	375	390	K	VVVIDPAPSSFVGAGF	-		ZP_02144302.1	glutathione synthetase
618	808.397	2	1614.78	1614.78	-0.381476	0	88.21	172	188	K	GNMVIVSGSDPAGQAGR	V		ZP_02144302.1	glutathione synthetase
991	643.659	3	1927.95	1927.95	-0.428952	1	52.88	169	188	R	QGKGNMVIVSGSDPAGQAGR	V		ZP_02144302.1	glutathione synthetase
1235	690.056	3	2067.15	2067.15	0.124326	0	63.74	110	130	R	IILGPVYAEAANAAGLVAAQR	N		ZP_02144302.1	glutathione synthetase
1237	690.057	3	2067.15	2067.15	-0.659362	0	56.05	110	130	R	IILGPVYAEAANAAGLVAAQR	N		ZP_02144302.1	glutathione synthetase
1236	1034.58	2	2067.15	2067.15	-0.318797	0	84.56	110	130	R	IILGPVYAEAANAAGLVAAQR	N		ZP_02144302.1	glutathione synthetase
1534	793.391	3	2377.15	2377.15	-0.539301	0	49.46	86	109	R	IYDTAGTPQQAATAATTAINDGAR	I		ZP_02144302.1	glutathione synthetase
1535	793.391	3	2377.15	2377.15	-0.615022	0	30.88	86	109	R	IYDTAGTPQQAATAATTAINDGAR	I		ZP_02144302.1	glutathione synthetase
1536	1189.58	2	2377.15	2377.15	-0.722713	0	67.38	86	109	R	IYDTAGTPQQAATAATTAINDGAR	I		ZP_02144302.1	glutathione synthetase
1917	987.183	3	2958.52	2958.53	-1.01605	0	53.95	301	331	R	YQASYGAAPHPIGGLAYDGIAAIGALVSAGK	S		ZP_02144302.1	glutathione synthetase
2282	1004.77	4	4015.08	4015.07	3.65523	1	31.09	301	342	R	YQASYGAAPHPIGGLAYDGIAAIGALVSAGKSDALTGAALTR	G		ZP_02144302.1	glutathione synthetase
28	451.271	2	900.528	900.528	0.0133255	0	59.87	45	53	K	GIAASLLEK	R		ZP_02147202.1	TRAP dicarboxylate transporter, DctP subunit
102	529.322	2	1056.63	1056.63	-0.362473	1	63.24	45	54	K	GIAASLLEKR	I		ZP_02147202.1	TRAP dicarboxylate transporter, DctP subunit
150	557.814	2	1113.61	1113.61	0.430131	0	81.39	283	293	R	QSIIDAGGVVR	E		ZP_02147202.1	TRAP dicarboxylate transporter, DctP subunit
172	579.307	2	1156.6	1156.6	-0.101159	0	54.12	107	115	R	LFDLPFMFK	N		ZP_02147202.1	TRAP dicarboxylate transporter, DctP subunit
575	789.43	2	1576.85	1576.85	0.482609	0	60.97	257	270	R	EQFLTILGEVTATR	N		ZP_02147202.1	TRAP dicarboxylate transporter, DctP subunit
952	633.332	3	1896.97	1896.97	-0.047444	0	36.87	153	170	K	QMSANKPLINPSDANGLK	F		ZP_02147202.1	TRAP dicarboxylate transporter, DctP subunit
1047	656.688	3	1967.04	1967.04	0.189116	1	38.39	283	300	R	QSIIDAGGVVRELTPEQR	A		ZP_02147202.1	TRAP dicarboxylate transporter, DctP subunit
1203	1022.52	2	2043.03	2043.03	-0.691619	0	100	173	192	R	VQSSDVLVAQMEAIGGSPQK	M		ZP_02147202.1	TRAP dicarboxylate transporter, DctP subunit
1757	885.075	3	2652.2	2652.2	-0.104064	1	91.72	116	139	K	NIDAVDAFQGSENGQAMLDSMQRR	G		ZP_02147202.1	TRAP dicarboxylate transporter, DctP subunit
1959	1031.15	3	3090.44	3090.44	0.261775	0	80.49	193	220	K	MAFSEVYGALQQGVVDGQENTWSNIYGK	K		ZP_02147202.1	TRAP dicarboxylate transporter, DctP subunit
2063	1073.85	3	3218.53	3218.54	-0.477236	1	60.65	193	221	K	MAFSEVYGALQQGVVDGQENTWSNIYGKK	F		ZP_02147202.1	TRAP dicarboxylate transporter, DctP subunit
29	451.271	2	900.528	900.528	-0.38644	0	46.3	45	53	K	GIAASLLEK	R		ZP_02147202.1	TRAP dicarboxylate transporter, DctP subunit
103	353.217	3	1056.63	1056.63	-0.773213	1	31.45	45	54	K	GIAASLLEKR	I		ZP_02147202.1	TRAP dicarboxylate transporter, DctP subunit
104	353.217	3	1056.63	1056.63	-1.05713	1	34.03	45	54	K	GIAASLLEKR	I		ZP_02147202.1	TRAP dicarboxylate transporter, DctP subunit
105	529.322	2	1056.63	1056.63	-1.06281	1	58.69	45	54	K	GIAASLLEKR	I		ZP_02147202.1	TRAP dicarboxylate transporter, DctP subunit
151	557.814	2	1113.61	1113.61	0.322374	0	54.64	283	293	R	QSIIDAGGVVR	E		ZP_02147202.1	TRAP dicarboxylate transporter, DctP subunit
173	579.307	2	1156.6	1156.6	-0.204911	0	48.87	107	115	R	LFDLPFMFK	N		ZP_02147202.1	TRAP dicarboxylate transporter, DctP subunit
174	579.307	2	1156.6	1156.6	-0.204911	0	31.68	107	115	R	LFDLPFMFK	N		ZP_02147202.1	TRAP dicarboxylate transporter, DctP subunit
193	587.304	2	1172.59	1172.59	0.341977	0	45.12	107	115	R	LFDLPFMFK	N	Oxidation (M) [7]	ZP_02147202.1	TRAP dicarboxylate transporter, DctP subunit
194	587.304	2	1172.59	1172.59	0.137302	0	41.22	107	115	R	LFDLPFMFK	N	Oxidation (M) [7]	ZP_02147202.1	TRAP dicarboxylate transporter, DctP subunit
951	633.331	3	1896.97	1896.97	0.332108	0	35.95	153	170	K	QMSANKPLINPSDANGLK	F		ZP_02147202.1	TRAP dicarboxylate transporter, DctP subunit
1046	656.688	3	1967.04	1967.04	0.280624	1	31.22	283	300	R	QSIIDAGGVVRELTPEQR	A		ZP_02147202.1	TRAP dicarboxylate transporter, DctP subunit
1201	682.018	3	2043.03	2043.03	-0.213898	0	54.55	173	192	R	VQSSDVLVAQMEAIGGSPQK	M		ZP_02147202.1	TRAP dicarboxylate transporter, DctP subunit
1202	682.018	3	2043.03	2043.03	-0.390107	0	58.96	173	192	R	VQSSDVLVAQMEAIGGSPQK	M		ZP_02147202.1	TRAP dicarboxylate transporter, DctP subunit
1204	1022.52	2	2043.03	2043.03	-1.11256	0	87.15	173	192	R	VQSSDVLVAQMEAIGGSPQK	M		ZP_02147202.1	TRAP dicarboxylate transporter, DctP subunit
1758	885.075	3	2652.2	2652.2	-0.375537	1	78.43	116	139	K	NIDAVDAFQGSENGQAMLDSMQRR	G		ZP_02147202.1	TRAP dicarboxylate transporter, DctP subunit
2064	1073.85	3	3218.53	3218.54	-0.812792	1	47.64	193	221	K	MAFSEVYGALQQGVVDGQENTWSNIYGKK	F		ZP_02147202.1	TRAP dicarboxylate transporter, DctP subunit
225	604.31	2	1206.61	1206.61	0.203878	0	51.28	189	199	R	NMQPFALTSAK	Q		ZP_02146543.1	hypothetical protein RGBS107_00865
238	614.821	2	1227.63	1227.63	0.179207	0	31.05	260	270	R	ACALPLVEEAR	T		ZP_02146543.1	hypothetical protein RGBS107_00865
506	508.926	3	1523.76	1523.76	2.49121	0	26.95	241	255	K	LHAGSGSGAWNQIAR	D		ZP_02146543.1	hypothetical protein RGBS107_00865
677	834.471	2	1666.93	1666.93	-1.04024	0	79.84	224	240	K	LGGAVSQSNPELIAIAK	L		ZP_02146543.1	hypothetical protein RGBS107_00865
846	913.014	2	1824.01	1824.01	-2.07235	1	98.59	136	153	R	EAGVQLGALAAEAVLEKR	A		ZP_02146543.1	hypothetical protein RGBS107_00865
977	960.424	2	1918.83	1918.83	-0.213671	0	92.46	369	384	R	NYQTFAQFAEEEAESR	V		ZP_02146543.1	hypothetical protein RGBS107_00865
993	643.683	3	1928.02	1928.03	-2.29665	0	23.39	97	114	R	AAVTQAALVVMQTLMPER	E		ZP_02146543.1	hypothetical protein RGBS107_00865
1190	1015.09	2	2028.16	2028.16	-0.873697	0	79.35	271	290	R	TLALLNIALTDALVAGFNAK	Y		ZP_02146543.1	hypothetical protein RGBS107_00865
1206	682.674	3	2045	2045	-0.393643	0	45.34	200	216	K	QFDVPPPPELNSFQFQR	D		ZP_02146543.1	hypothetical protein RGBS107_00865
1301	1080.52	2	2159.02	2159.02	-0.722085	0	86.8	115	135	R	EADLTAAAEAILGDITDDEAR	E		ZP_02146543.1	hypothetical protein RGBS107_00865
2123	1137.53	3	3409.55	3409.55	-0.654924	0	81.28	154	186	R	AADGADFASDFTPGQADNGVYQPTSERPMVAPK	I		ZP_02146543.1	hypothetical protein RGBS107_00865
224	604.31	2	1206.61	1206.61	0.518811	0	36.34	189	199	R	NMQPFALTSAK	Q		ZP_02146543.1	hypothetical protein RGBS107_00865
239	614.821	2	1227.63	1227.63	0.179207	0	28.53	260	270	R	ACALPLVEEAR	T		ZP_02146543.1	hypothetical protein RGBS107_00865
507	508.927	3	1523.76	1523.76	0.148317	0	25.74	241	255	K	LHAGSGSGAWNQIAR	D		ZP_02146543.1	hypothetical protein RGBS107_00865
676	834.471	2	1666.93	1666.93	-0.752283	0	69.04	224	240	K	LGGAVSQSNPELIAIAK	L		ZP_02146543.1	hypothetical protein RGBS107_00865
844	609.011	3	1824.01	1824.01	0.0416664	1	22.57	136	153	R	EAGVQLGALAAEAVLEKR	A		ZP_02146543.1	hypothetical protein RGBS107_00865
845	609.011	3	1824.01	1824.01	-0.0570172	1	34.61	136	153	R	EAGVQLGALAAEAVLEKR	A		ZP_02146543.1	hypothetical protein RGBS107_00865
978	960.425	2	1918.83	1918.83	-0.849474	0	89.68	369	384	R	NYQTFAQFAEEEAESR	V		ZP_02146543.1	hypothetical protein RGBS107_00865
992	643.682	3	1928.02	1928.02	-0.678415	0	22.83	97	114	R	AAVTQAALVVMQTLMPER	E		ZP_02146543.1	hypothetical protein RGBS107_00865
1187	677.061	3	2028.16	2028.16	-0.0571946	0	55.99	271	290	R	TLALLNIALTDALVAGFNAK	Y		ZP_02146543.1	hypothetical protein RGBS107_00865
1188	677.061	3	2028.16	2028.16	-0.234695	0	68.06	271	290	R	TLALLNIALTDALVAGFNAK	Y		ZP_02146543.1	hypothetical protein RGBS107_00865
1189	1015.09	2	2028.16	2028.16	-0.63703	0	78.17	271	290	R	TLALLNIALTDALVAGFNAK	Y		ZP_02146543.1	hypothetical protein RGBS107_00865
1205	682.674	3	2045	2045	-0.305623	0	43.43	200	216	K	QFDVPPPPELNSFQFQR	D		ZP_02146543.1	hypothetical protein RGBS107_00865
1300	1080.52	2	2159.02	2159.02	-0.157015	0	61.27	115	135	R	EADLTAAAEAILGDITDDEAR	E		ZP_02146543.1	hypothetical protein RGBS107_00865
2124	1137.53	3	3409.55	3409.56	-0.98048	0	75.16	154	186	R	AADGADFASDFTPGQADNGVYQPTSERPMVAPK	I		ZP_02146543.1	hypothetical protein RGBS107_00865
251	623.849	2	1245.68	1245.68	0.196679	0	44.93	274	283	R	IITFQLNQNR	V		ZP_02146523.1	oligopeptide/dipeptide ABC transporter, periplasmic substrate-binding protein
630	809.931	2	1617.85	1617.85	-0.188522	1	105.88	294	308	R	KAIDYAVNNAGIVDR	I		ZP_02146523.1	oligopeptide/dipeptide ABC transporter, periplasmic substrate-binding protein
719	854.896	2	1707.78	1707.78	-0.254131	0	88.09	72	85	R	LAESWEQIDETTMR	F		ZP_02146523.1	oligopeptide/dipeptide ABC transporter, periplasmic substrate-binding protein
760	585.623	3	1753.85	1753.85	0.230921	0	25.38	258	273	R	VEEHDGTTLITEPGTR	I		ZP_02146523.1	oligopeptide/dipeptide ABC transporter, periplasmic substrate-binding protein
842	912.981	2	1823.95	1823.95	-0.801558	1	53.03	503	518	K	IVNALNFPYFGDLKVD	-		ZP_02146523.1	oligopeptide/dipeptide ABC transporter, periplasmic substrate-binding protein
877	918.981	2	1835.95	1835.95	-1.43196	1	76.13	365	381	R	YVNDDKIAQAVASMLAK	I		ZP_02146523.1	oligopeptide/dipeptide ABC transporter, periplasmic substrate-binding protein
965	955.983	2	1909.95	1909.95	-0.668604	1	62.7	257	273	K	RVEEHDGTTLITEPGTR	I		ZP_02146523.1	oligopeptide/dipeptide ABC transporter, periplasmic substrate-binding protein
1278	1061.59	2	2121.17	2121.18	-1.4063	0	60.22	236	256	R	VAALLAGDVDFIAPVPPTDLK	R		ZP_02146523.1	oligopeptide/dipeptide ABC transporter, periplasmic substrate-binding protein
1309	721.727	3	2162.16	2162.16	-0.201188	2	22.25	274	291	R	IITFQLNQNRVEAFKDAR	V		ZP_02146523.1	oligopeptide/dipeptide ABC transporter, periplasmic substrate-binding protein
1564	1207.59	2	2413.16	2413.16	-1.15782	0	91.74	312	335	R	GFGTVGAQASPAGYLGYDESLTPR	F		ZP_02146523.1	oligopeptide/dipeptide ABC transporter, periplasmic substrate-binding protein
1700	854.44	3	2560.3	2560.3	-0.353084	2	42.67	496	518	R	DGVHAEKIVNALNFPYFGDLKVD	-		ZP_02146523.1	oligopeptide/dipeptide ABC transporter, periplasmic substrate-binding protein
718	854.896	2	1707.78	1707.78	0.530514	0	59.73	72	85	R	LAESWEQIDETTMR	F		ZP_02146523.1	oligopeptide/dipeptide ABC transporter, periplasmic substrate-binding protein
761	585.623	3	1753.85	1753.85	0.0256579	0	25.35	258	273	R	VEEHDGTTLITEPGTR	I		ZP_02146523.1	oligopeptide/dipeptide ABC transporter, periplasmic substrate-binding protein
843	912.981	2	1823.95	1823.95	-0.86735	1	43.54	503	518	K	IVNALNFPYFGDLKVD	-		ZP_02146523.1	oligopeptide/dipeptide ABC transporter, periplasmic substrate-binding protein
874	612.989	3	1835.95	1835.95	-0.0561019	1	42.15	365	381	R	YVNDDKIAQAVASMLAK	I		ZP_02146523.1	oligopeptide/dipeptide ABC transporter, periplasmic substrate-binding protein
875	612.989	3	1835.95	1835.95	-0.366569	1	45.15	365	381	R	YVNDDKIAQAVASMLAK	I		ZP_02146523.1	oligopeptide/dipeptide ABC transporter, periplasmic substrate-binding protein
876	918.981	2	1835.95	1835.95	-0.832813	1	72.62	365	381	R	YVNDDKIAQAVASMLAK	I		ZP_02146523.1	oligopeptide/dipeptide ABC transporter, periplasmic substrate-binding protein
961	478.494	4	1909.95	1909.95	0.562842	1	21.67	257	273	K	RVEEHDGTTLITEPGTR	I		ZP_02146523.1	oligopeptide/dipeptide ABC transporter, periplasmic substrate-binding protein
963	478.495	4	1909.95	1909.95	-0.0235608	1	31.57	257	273	K	RVEEHDGTTLITEPGTR	I		ZP_02146523.1	oligopeptide/dipeptide ABC transporter, periplasmic substrate-binding protein
964	637.657	3	1909.95	1909.95	-0.147124	1	55.62	257	273	K	RVEEHDGTTLITEPGTR	I		ZP_02146523.1	oligopeptide/dipeptide ABC transporter, periplasmic substrate-binding protein
962	637.657	3	1909.95	1909.95	0.0413624	1	58.73	257	273	K	RVEEHDGTTLITEPGTR	I		ZP_02146523.1	oligopeptide/dipeptide ABC transporter, periplasmic substrate-binding protein
1277	1061.59	2	2121.17	2121.17	-0.369135	0	51.9	236	256	R	VAALLAGDVDFIAPVPPTDLK	R		ZP_02146523.1	oligopeptide/dipeptide ABC transporter, periplasmic substrate-binding protein
1562	805.393	3	2413.16	2413.16	-0.521309	0	44.18	312	335	R	GFGTVGAQASPAGYLGYDESLTPR	F		ZP_02146523.1	oligopeptide/dipeptide ABC transporter, periplasmic substrate-binding protein
1563	805.393	3	2413.16	2413.16	-0.5959	0	30.09	312	335	R	GFGTVGAQASPAGYLGYDESLTPR	F		ZP_02146523.1	oligopeptide/dipeptide ABC transporter, periplasmic substrate-binding protein
1561	1207.59	2	2413.16	2413.16	-0.453348	0	91.47	312	335	R	GFGTVGAQASPAGYLGYDESLTPR	F		ZP_02146523.1	oligopeptide/dipeptide ABC transporter, periplasmic substrate-binding protein
1699	641.081	4	2560.3	2560.3	0.129673	2	26.81	496	518	R	DGVHAEKIVNALNFPYFGDLKVD	-		ZP_02146523.1	oligopeptide/dipeptide ABC transporter, periplasmic substrate-binding protein
1701	641.082	4	2560.3	2560.3	-0.432762	2	25.73	496	518	R	DGVHAEKIVNALNFPYFGDLKVD	-		ZP_02146523.1	oligopeptide/dipeptide ABC transporter, periplasmic substrate-binding protein
1702	854.441	3	2560.3	2560.3	-1.41937	2	41.32	496	518	R	DGVHAEKIVNALNFPYFGDLKVD	-		ZP_02146523.1	oligopeptide/dipeptide ABC transporter, periplasmic substrate-binding protein
47	476.254	2	950.493	950.493	0.316678	0	41.68	256	264	K	MTGLMASLK	S		ZP_02146401.1	phosphonate ABC transporter, periplasmic phosphonate-binding protein
189	391.224	3	1170.65	1170.65	-0.196472	1	29.07	246	255	R	TELPEDVKLK	M		ZP_02146401.1	phosphonate ABC transporter, periplasmic phosphonate-binding protein
354	680.87	2	1359.72	1359.72	-0.294177	1	44.03	50	61	R	QKTEDLLGVETK	L		ZP_02146401.1	phosphonate ABC transporter, periplasmic phosphonate-binding protein
469	747.859	2	1493.7	1493.7	-0.198835	1	60.56	124	137	R	KDSGITSLDDMQGK	A		ZP_02146401.1	phosphonate ABC transporter, periplasmic phosphonate-binding protein
624	808.451	2	1614.89	1614.89	0.0297234	0	67.62	93	107	K	TYLSDPAAVEPILVK	V		ZP_02146401.1	phosphonate ABC transporter, periplasmic phosphonate-binding protein
717	853.364	2	1704.71	1704.71	-0.379536	0	83.11	265	280	K	SMDAECFYGVAAGEAK	G		ZP_02146401.1	phosphonate ABC transporter, periplasmic phosphonate-binding protein
748	869.895	2	1737.77	1737.78	-0.520205	0	95.32	108	123	K	VNNDGGYGYYSVGFAR	K		ZP_02146401.1	phosphonate ABC transporter, periplasmic phosphonate-binding protein
1042	981.494	2	1960.97	1960.97	-1.11373	0	51.44	281	297	K	GFMPITHDAYEVIIEAR	K		ZP_02146401.1	phosphonate ABC transporter, periplasmic phosphonate-binding protein
1386	752.71	3	2255.11	2255.11	-0.42437	1	45.61	30	49	R	IGILGGENAQDRLNNNECLR	Q		ZP_02146401.1	phosphonate ABC transporter, periplasmic phosphonate-binding protein
2014	1053.9	3	3158.68	3158.68	-0.659136	0	63.37	217	245	R	AVDAGLVDMNDLVQIWQSKPIPEGPVVLR	T		ZP_02146401.1	phosphonate ABC transporter, periplasmic phosphonate-binding protein
2102	1112.56	3	3334.65	3334.65	-0.225211	1	42.15	93	123	K	TYLSDPAAVEPILVKVNNDGGYGYYSVGFAR	K		ZP_02146401.1	phosphonate ABC transporter, periplasmic phosphonate-binding protein
2269	1304.29	3	3909.83	3909.84	-1.52257	0	58.98	138	175	K	AFGFGDPNSTSGFLIPSIEIPEATGATMTSGDYFGEVK	F		ZP_02146401.1	phosphonate ABC transporter, periplasmic phosphonate-binding protein
48	476.254	2	950.493	950.493	0.253553	0	32.95	256	264	K	MTGLMASLK	S		ZP_02146401.1	phosphonate ABC transporter, periplasmic phosphonate-binding protein
190	391.224	3	1170.65	1170.65	-0.273352	1	23.01	246	255	R	TELPEDVKLK	M		ZP_02146401.1	phosphonate ABC transporter, periplasmic phosphonate-binding protein
351	454.249	3	1359.72	1359.72	0.357425	1	21.81	50	61	R	QKTEDLLGVETK	L		ZP_02146401.1	phosphonate ABC transporter, periplasmic phosphonate-binding protein
352	454.249	3	1359.72	1359.72	0.225046	1	35.37	50	61	R	QKTEDLLGVETK	L		ZP_02146401.1	phosphonate ABC transporter, periplasmic phosphonate-binding protein
353	680.87	2	1359.72	1359.72	0.0588354	1	42.96	50	61	R	QKTEDLLGVETK	L		ZP_02146401.1	phosphonate ABC transporter, periplasmic phosphonate-binding protein
468	498.908	3	1493.7	1493.7	0.568386	1	31.46	124	137	R	KDSGITSLDDMQGK	A		ZP_02146401.1	phosphonate ABC transporter, periplasmic phosphonate-binding protein
467	498.908	3	1493.7	1493.7	0.809398	1	33.58	124	137	R	KDSGITSLDDMQGK	A		ZP_02146401.1	phosphonate ABC transporter, periplasmic phosphonate-binding protein
625	808.451	2	1614.89	1614.89	-0.57713	0	57.76	93	107	K	TYLSDPAAVEPILVK	V		ZP_02146401.1	phosphonate ABC transporter, periplasmic phosphonate-binding protein
716	853.363	2	1704.71	1704.71	-0.0158384	0	79.77	265	280	K	SMDAECFYGVAAGEAK	G		ZP_02146401.1	phosphonate ABC transporter, periplasmic phosphonate-binding protein
749	869.895	2	1737.77	1737.78	-0.865474	0	79.63	108	123	K	VNNDGGYGYYSVGFAR	K		ZP_02146401.1	phosphonate ABC transporter, periplasmic phosphonate-binding protein
1040	654.664	3	1960.97	1960.97	0.10301	0	27.61	281	297	K	GFMPITHDAYEVIIEAR	K		ZP_02146401.1	phosphonate ABC transporter, periplasmic phosphonate-binding protein
1041	654.665	3	1960.97	1960.97	-0.355946	0	29.48	281	297	K	GFMPITHDAYEVIIEAR	K		ZP_02146401.1	phosphonate ABC transporter, periplasmic phosphonate-binding protein
1385	752.71	3	2255.11	2255.11	-0.264732	1	26.86	30	49	R	IGILGGENAQDRLNNNECLR	Q		ZP_02146401.1	phosphonate ABC transporter, periplasmic phosphonate-binding protein
1387	1128.56	2	2255.11	2255.11	-0.919246	1	34.13	30	49	R	IGILGGENAQDRLNNNECLR	Q		ZP_02146401.1	phosphonate ABC transporter, periplasmic phosphonate-binding protein
1388	1128.56	2	2255.11	2255.11	-1.03454	1	32.86	30	49	R	IGILGGENAQDRLNNNECLR	Q		ZP_02146401.1	phosphonate ABC transporter, periplasmic phosphonate-binding protein
2013	1053.9	3	3158.68	3158.68	-0.659136	0	63.05	217	245	R	AVDAGLVDMNDLVQIWQSKPIPEGPVVLR	T		ZP_02146401.1	phosphonate ABC transporter, periplasmic phosphonate-binding protein
2101	1112.56	3	3334.65	3334.65	1.08827	1	20.93	93	123	K	TYLSDPAAVEPILVKVNNDGGYGYYSVGFAR	K		ZP_02146401.1	phosphonate ABC transporter, periplasmic phosphonate-binding protein
2270	1304.29	3	3909.83	3909.84	-3.01879	0	32.62	138	175	K	AFGFGDPNSTSGFLIPSIEIPEATGATMTSGDYFGEVK	F		ZP_02146401.1	phosphonate ABC transporter, periplasmic phosphonate-binding protein
106	533.771	2	1065.53	1065.53	0.377278	0	37.77	233	242	R	TATIPGGMYR	G		ZP_02143908.1	TRAP transporter solute receptor, TAXI family protein
125	545.794	2	1089.57	1089.57	-0.195489	0	54.7	152	161	R	GTMEVLLEAK	G		ZP_02143908.1	TRAP transporter solute receptor, TAXI family protein
136	549.782	2	1097.55	1097.55	0.245091	0	56.95	224	232	K	LIADNSFYR	T		ZP_02143908.1	TRAP transporter solute receptor, TAXI family protein
220	601.28	2	1200.55	1200.55	-0.223232	1	37.18	313	321	K	YYKEQGWVE	-		ZP_02143908.1	TRAP transporter solute receptor, TAXI family protein
240	616.285	2	1230.56	1230.56	-0.242167	0	37.68	274	283	K	AVFENFDDFK	K		ZP_02143908.1	TRAP transporter solute receptor, TAXI family protein
244	619.799	2	1237.58	1237.58	-0.267457	0	44.07	126	137	R	ADAGVTSFDDLK	G		ZP_02143908.1	TRAP transporter solute receptor, TAXI family protein
277	641.807	2	1281.6	1281.6	-0.0117041	0	54.47	100	110	K	FEEQGAFEGLR	A		ZP_02143908.1	TRAP transporter solute receptor, TAXI family protein
350	680.333	2	1358.65	1358.65	-1.31233	1	45.16	274	284	K	AVFENFDDFKK	L		ZP_02143908.1	TRAP transporter solute receptor, TAXI family protein
408	712.357	2	1422.7	1422.7	0.00913756	1	59.61	126	139	R	ADAGVTSFDDLKGK	R		ZP_02143908.1	TRAP transporter solute receptor, TAXI family protein
483	755.374	2	1508.73	1508.73	0.138527	0	82.54	162	175	K	GWGMDAFALATELK	A		ZP_02143908.1	TRAP transporter solute receptor, TAXI family protein
587	790.408	2	1578.8	1578.8	-0.672662	2	69.01	126	140	R	ADAGVTSFDDLKGKR	V		ZP_02143908.1	TRAP transporter solute receptor, TAXI family protein
666	552.635	3	1654.88	1654.88	0.529343	0	50.01	111	125	R	AVFSVHPEPFTVVAR	A		ZP_02143908.1	TRAP transporter solute receptor, TAXI family protein
107	533.771	2	1065.53	1065.53	0.020647	0	29.36	233	242	R	TATIPGGMYR	G		ZP_02143908.1	TRAP transporter solute receptor, TAXI family protein
126	545.794	2	1089.57	1089.57	-0.305624	0	47.76	152	161	R	GTMEVLLEAK	G		ZP_02143908.1	TRAP transporter solute receptor, TAXI family protein
135	549.782	2	1097.55	1097.55	0.245091	0	54.39	224	232	K	LIADNSFYR	T		ZP_02143908.1	TRAP transporter solute receptor, TAXI family protein
221	601.28	2	1200.55	1200.55	-0.323186	1	35.24	313	321	K	YYKEQGWVE	-		ZP_02143908.1	TRAP transporter solute receptor, TAXI family protein
241	616.285	2	1230.56	1230.56	-0.242167	0	28.19	274	283	K	AVFENFDDFK	K		ZP_02143908.1	TRAP transporter solute receptor, TAXI family protein
243	619.799	2	1237.58	1237.58	-0.170494	0	39.42	126	137	R	ADAGVTSFDDLK	G		ZP_02143908.1	TRAP transporter solute receptor, TAXI family protein
276	641.807	2	1281.6	1281.6	0.269195	0	54.14	100	110	K	FEEQGAFEGLR	A		ZP_02143908.1	TRAP transporter solute receptor, TAXI family protein
349	680.333	2	1358.65	1358.65	-0.944318	1	38.53	274	284	K	AVFENFDDFKK	L		ZP_02143908.1	TRAP transporter solute receptor, TAXI family protein
405	475.24	3	1422.7	1422.7	0.533493	1	26.79	126	139	R	ADAGVTSFDDLKGK	R		ZP_02143908.1	TRAP transporter solute receptor, TAXI family protein
406	475.24	3	1422.7	1422.7	0.406973	1	33.58	126	139	R	ADAGVTSFDDLKGK	R		ZP_02143908.1	TRAP transporter solute receptor, TAXI family protein
407	712.357	2	1422.7	1422.7	0.0934843	1	45.24	126	139	R	ADAGVTSFDDLKGK	R		ZP_02143908.1	TRAP transporter solute receptor, TAXI family protein
484	755.374	2	1508.73	1508.73	-0.351951	0	82.16	162	175	K	GWGMDAFALATELK	A		ZP_02143908.1	TRAP transporter solute receptor, TAXI family protein
582	527.274	3	1578.8	1578.8	-0.0861414	2	42.39	126	140	R	ADAGVTSFDDLKGKR	V		ZP_02143908.1	TRAP transporter solute receptor, TAXI family protein
584	395.707	4	1578.8	1578.8	-0.424373	2	31.2	126	140	R	ADAGVTSFDDLKGKR	V		ZP_02143908.1	TRAP transporter solute receptor, TAXI family protein
583	527.274	3	1578.8	1578.8	-0.200152	2	48.24	126	140	R	ADAGVTSFDDLKGKR	V		ZP_02143908.1	TRAP transporter solute receptor, TAXI family protein
586	395.708	4	1578.8	1578.8	-0.576387	2	24	126	140	R	ADAGVTSFDDLKGKR	V		ZP_02143908.1	TRAP transporter solute receptor, TAXI family protein
585	790.408	2	1578.8	1578.8	-0.520648	2	62.48	126	140	R	ADAGVTSFDDLKGKR	V		ZP_02143908.1	TRAP transporter solute receptor, TAXI family protein
665	552.635	3	1654.88	1654.88	0.529343	0	47.13	111	125	R	AVFSVHPEPFTVVAR	A		ZP_02143908.1	TRAP transporter solute receptor, TAXI family protein
667	828.449	2	1654.88	1654.88	-0.374649	0	46.39	111	125	R	AVFSVHPEPFTVVAR	A		ZP_02143908.1	TRAP transporter solute receptor, TAXI family protein
668	828.449	2	1654.88	1654.88	-0.519674	0	44.68	111	125	R	AVFSVHPEPFTVVAR	A		ZP_02143908.1	TRAP transporter solute receptor, TAXI family protein
257	628.336	2	1254.66	1254.66	-0.612916	0	60.11	309	320	K	NIGEDTPIGLAR	G		ZP_02146891.1	glutamate/glutamine/aspartate/asparagine ABC transporter, periplasmic substrate-binding protein
439	734.365	2	1466.72	1466.72	-0.620434	0	83.92	294	308	K	NAIGAGGNYGEVFAK	N		ZP_02146891.1	glutamate/glutamine/aspartate/asparagine ABC transporter, periplasmic substrate-binding protein
471	747.886	2	1493.75	1493.76	-1.26995	0	76.54	87	100	R	FTALASGEIDMLAR	N		ZP_02146891.1	glutamate/glutamine/aspartate/asparagine ABC transporter, periplasmic substrate-binding protein
1101	995.514	2	1989.01	1989.01	-1.10306	0	55.65	321	338	R	GLNAQWTEGGLLYAPPFR	-		ZP_02146891.1	glutamate/glutamine/aspartate/asparagine ABC transporter, periplasmic substrate-binding protein
1126	1002.54	2	2003.06	2003.06	-0.572624	0	72.17	64	84	R	AVAAAVLGDSTAVEFVPTTGK	T		ZP_02146891.1	glutamate/glutamine/aspartate/asparagine ABC transporter, periplasmic substrate-binding protein
1391	754.41	3	2260.21	2260.21	-0.377399	1	43.62	64	86	R	AVAAAVLGDSTAVEFVPTTGKTR	F		ZP_02146891.1	glutamate/glutamine/aspartate/asparagine ABC transporter, periplasmic substrate-binding protein
1798	902.128	3	2703.36	2703.36	0.150183	1	49.23	294	320	K	NAIGAGGNYGEVFAKNIGEDTPIGLAR	G		ZP_02146891.1	glutamate/glutamine/aspartate/asparagine ABC transporter, periplasmic substrate-binding protein
1836	938.853	3	2813.53	2813.54	-1.34955	1	44.78	204	229	R	ATFDDPSAHVLLPEIISKEPLGPLVR	H		ZP_02146891.1	glutamate/glutamine/aspartate/asparagine ABC transporter, periplasmic substrate-binding protein
2110	1122.87	3	3365.59	3365.59	1.95241	1	51.04	32	63	R	GKLNCGVTTGLVGFAAPNANGEWEGFDVAVCR	A		ZP_02146891.1	glutamate/glutamine/aspartate/asparagine ABC transporter, periplasmic substrate-binding protein
2299	1430.34	3	4287.99	4287.99	-1.5681	0	83.62	164	203	R	SNNISYEPVPIETNAEAQQQYLAGACDVYTTDASGLAATR	A		ZP_02146891.1	glutamate/glutamine/aspartate/asparagine ABC transporter, periplasmic substrate-binding protein
256	628.336	2	1254.66	1254.66	-0.421629	0	58.43	309	320	K	NIGEDTPIGLAR	G		ZP_02146891.1	glutamate/glutamine/aspartate/asparagine ABC transporter, periplasmic substrate-binding protein
438	734.365	2	1466.72	1466.72	-0.361352	0	76.45	294	308	K	NAIGAGGNYGEVFAK	N		ZP_02146891.1	glutamate/glutamine/aspartate/asparagine ABC transporter, periplasmic substrate-binding protein
470	747.885	2	1493.75	1493.76	-0.774558	0	68.54	87	100	R	FTALASGEIDMLAR	N		ZP_02146891.1	glutamate/glutamine/aspartate/asparagine ABC transporter, periplasmic substrate-binding protein
1100	995.514	2	1989.01	1989.01	-0.861734	0	43.17	321	338	R	GLNAQWTEGGLLYAPPFR	-		ZP_02146891.1	glutamate/glutamine/aspartate/asparagine ABC transporter, periplasmic substrate-binding protein
1123	668.693	3	2003.06	2003.06	0.199196	0	69.71	64	84	R	AVAAAVLGDSTAVEFVPTTGK	T		ZP_02146891.1	glutamate/glutamine/aspartate/asparagine ABC transporter, periplasmic substrate-binding protein
1125	1002.54	2	2003.06	2003.06	-0.0833725	0	56.03	64	84	R	AVAAAVLGDSTAVEFVPTTGK	T		ZP_02146891.1	glutamate/glutamine/aspartate/asparagine ABC transporter, periplasmic substrate-binding protein
1124	668.693	3	2003.06	2003.06	0.109333	0	70.48	64	84	R	AVAAAVLGDSTAVEFVPTTGK	T		ZP_02146891.1	glutamate/glutamine/aspartate/asparagine ABC transporter, periplasmic substrate-binding protein
1799	902.128	3	2703.36	2703.36	-0.460168	1	39.26	294	320	K	NAIGAGGNYGEVFAKNIGEDTPIGLAR	G		ZP_02146891.1	glutamate/glutamine/aspartate/asparagine ABC transporter, periplasmic substrate-binding protein
1834	938.852	3	2813.53	2813.53	-0.0486932	1	32.22	204	229	R	ATFDDPSAHVLLPEIISKEPLGPLVR	H		ZP_02146891.1	glutamate/glutamine/aspartate/asparagine ABC transporter, periplasmic substrate-binding protein
1833	704.39	4	2813.53	2813.53	0.191574	1	39.7	204	229	R	ATFDDPSAHVLLPEIISKEPLGPLVR	H		ZP_02146891.1	glutamate/glutamine/aspartate/asparagine ABC transporter, periplasmic substrate-binding protein
2111	1122.87	3	3365.59	3365.6	-2.62033	1	42.94	32	63	R	GKLNCGVTTGLVGFAAPNANGEWEGFDVAVCR	A		ZP_02146891.1	glutamate/glutamine/aspartate/asparagine ABC transporter, periplasmic substrate-binding protein
2298	1430.33	3	4287.99	4287.98	1.16745	0	77.41	164	203	R	SNNISYEPVPIETNAEAQQQYLAGACDVYTTDASGLAATR	A		ZP_02146891.1	glutamate/glutamine/aspartate/asparagine ABC transporter, periplasmic substrate-binding protein
204	590.856	2	1179.7	1179.7	-0.247521	1	25.93	209	219	R	RVEIVVIPQGA	-		ZP_02144531.1	OmpA/MotB
680	838.416	2	1674.82	1674.82	-0.189274	0	73.4	88	103	R	QSISNDGISIVNTGDR	L		ZP_02144531.1	OmpA/MotB
956	950.493	2	1898.97	1898.97	-0.42286	1	59.43	166	183	R	RANAVADQIQAGGVPYNR	V		ZP_02144531.1	OmpA/MotB
1515	1179.14	2	2356.26	2356.26	-0.392146	0	109.82	104	126	R	LIVSLPNDLTFATDSAAVSPAVR	S		ZP_02144531.1	OmpA/MotB
1639	832.445	3	2494.31	2494.31	0.678744	0	73.75	58	84	R	GLGAVTGALVGAAAGSVIGNQLDAQER	E		ZP_02144531.1	OmpA/MotB
1893	969.778	3	2906.31	2906.31	-1.63954	0	70.35	139	165	R	YPNSQVQVIGHTDSDGDAGYNQGLSER	R		ZP_02144531.1	OmpA/MotB
1946	766.61	4	3062.41	3062.41	-0.820922	1	40.37	139	166	R	YPNSQVQVIGHTDSDGDAGYNQGLSERR	A		ZP_02144531.1	OmpA/MotB
2281	1338.7	3	4013.07	4013.08	-2.13676	1	73.21	88	126	R	QSISNDGISIVNTGDRLIVSLPNDLTFATDSAAVSPAVR	S		ZP_02144531.1	OmpA/MotB
2288	1045.01	4	4176.01	4176.01	-0.616138	2	35.73	127	165	R	SDLNKVASSLVRYPNSQVQVIGHTDSDGDAGYNQGLSER	R		ZP_02144531.1	OmpA/MotB
203	590.856	2	1179.7	1179.7	0.261084	1	25.63	209	219	R	RVEIVVIPQGA	-		ZP_02144531.1	OmpA/MotB
681	838.416	2	1674.82	1674.82	-0.260924	0	68.57	88	103	R	QSISNDGISIVNTGDR	L		ZP_02144531.1	OmpA/MotB
954	633.998	3	1898.97	1898.97	-0.161666	1	36.36	166	183	R	RANAVADQIQAGGVPYNR	V		ZP_02144531.1	OmpA/MotB
955	633.998	3	1898.97	1898.97	-0.351243	1	41.2	166	183	R	RANAVADQIQAGGVPYNR	V		ZP_02144531.1	OmpA/MotB
953	950.493	2	1898.97	1898.97	0.0194842	1	51.99	166	183	R	RANAVADQIQAGGVPYNR	V		ZP_02144531.1	OmpA/MotB
1514	786.429	3	2356.26	2356.26	-0.355648	0	51.21	104	126	R	LIVSLPNDLTFATDSAAVSPAVR	S		ZP_02144531.1	OmpA/MotB
1516	786.429	3	2356.26	2356.27	-0.826732	0	44.31	104	126	R	LIVSLPNDLTFATDSAAVSPAVR	S		ZP_02144531.1	OmpA/MotB
1517	1179.14	2	2356.26	2356.27	-1.21548	0	67.72	104	126	R	LIVSLPNDLTFATDSAAVSPAVR	S		ZP_02144531.1	OmpA/MotB
1640	832.446	3	2494.31	2494.32	-0.644265	0	54.06	58	84	R	GLGAVTGALVGAAAGSVIGNQLDAQER	E		ZP_02144531.1	OmpA/MotB
1945	766.609	4	3062.41	3062.41	0.289315	1	22.61	139	166	R	YPNSQVQVIGHTDSDGDAGYNQGLSERR	A		ZP_02144531.1	OmpA/MotB
2280	1338.7	3	4013.07	4013.08	-1.58357	1	71.61	88	126	R	QSISNDGISIVNTGDRLIVSLPNDLTFATDSAAVSPAVR	S		ZP_02144531.1	OmpA/MotB
270	634.804	2	1267.59	1267.59	0.252447	0	53.75	38	49	K	SFNEAAFAGAQR	W		ZP_02146376.1	putative sugar ABC transporter, periplasmic sugar-binding protein
590	794.432	2	1586.85	1586.85	0.0579765	0	75.13	107	120	K	FVIIDMVVDAPNVR	S		ZP_02146376.1	putative sugar ABC transporter, periplasmic sugar-binding protein
649	816.943	2	1631.87	1631.87	-0.857298	0	56.83	143	158	K	SGTVGFIGGMDIPLIR	K		ZP_02146376.1	putative sugar ABC transporter, periplasmic sugar-binding protein
766	587.663	3	1759.97	1759.97	-0.174435	1	27.69	143	159	K	SGTVGFIGGMDIPLIRK	F		ZP_02146376.1	putative sugar ABC transporter, periplasmic sugar-binding protein
1221	1026.02	2	2050.02	2050.02	-0.370728	0	57.89	121	139	R	SVVFNEHEGSYLVGMLAAK	A		ZP_02146376.1	putative sugar ABC transporter, periplasmic sugar-binding protein
1484	779.735	3	2336.18	2336.18	0.140828	1	26.22	121	142	R	SVVFNEHEGSYLVGMLAAKASK	S		ZP_02146376.1	putative sugar ABC transporter, periplasmic sugar-binding protein
1579	1215.04	2	2428.06	2428.06	-1.08646	0	25.22	310	331	K	IATGEITVHDYMSDDSCPALSF	-		ZP_02146376.1	putative sugar ABC transporter, periplasmic sugar-binding protein
1931	998.153	3	2991.43	2991.44	-1.25926	2	21.41	50	74	R	WAEETGESFREIELQSEAQREQALR	R		ZP_02146376.1	putative sugar ABC transporter, periplasmic sugar-binding protein
1977	1043.51	3	3127.5	3127.5	-0.95092	0	64.92	76	106	R	FAEAGANPIVMAGFAFADALGQVAADYPDTK	F		ZP_02146376.1	putative sugar ABC transporter, periplasmic sugar-binding protein
1984	1047.86	3	3140.54	3140.55	-0.155069	1	69.86	170	200	K	AANPDATVIANMTGTTPAAWNDPVKGSELTK	A		ZP_02146376.1	putative sugar ABC transporter, periplasmic sugar-binding protein
2085	1095.54	3	3283.6	3283.6	-0.557011	1	27.16	75	106	R	RFAEAGANPIVMAGFAFADALGQVAADYPDTK	F		ZP_02146376.1	putative sugar ABC transporter, periplasmic sugar-binding protein
2313	1122.32	4	4485.25	4485.26	-1.45343	0	42.64	201	246	K	AQISQGADVVYAAAGGTGVGVLQTAADEGILSIGVDSNQNHLHPGK	V		ZP_02146376.1	putative sugar ABC transporter, periplasmic sugar-binding protein
269	634.804	2	1267.59	1267.59	0.347114	0	51.62	38	49	K	SFNEAAFAGAQR	W		ZP_02146376.1	putative sugar ABC transporter, periplasmic sugar-binding protein
591	794.432	2	1586.85	1586.85	-0.862085	0	47.52	107	120	K	FVIIDMVVDAPNVR	S		ZP_02146376.1	putative sugar ABC transporter, periplasmic sugar-binding protein
648	816.943	2	1631.87	1631.87	-0.783763	0	53.85	143	158	K	SGTVGFIGGMDIPLIR	K		ZP_02146376.1	putative sugar ABC transporter, periplasmic sugar-binding protein
1219	684.347	3	2050.02	2050.02	-0.250729	0	39.92	121	139	R	SVVFNEHEGSYLVGMLAAK	A		ZP_02146376.1	putative sugar ABC transporter, periplasmic sugar-binding protein
1220	684.347	3	2050.02	2050.02	-0.250729	0	30.84	121	139	R	SVVFNEHEGSYLVGMLAAK	A		ZP_02146376.1	putative sugar ABC transporter, periplasmic sugar-binding protein
1218	1026.02	2	2050.02	2050.02	0.107316	0	55.4	121	139	R	SVVFNEHEGSYLVGMLAAK	A		ZP_02146376.1	putative sugar ABC transporter, periplasmic sugar-binding protein
1578	1215.04	2	2428.06	2428.06	-0.287473	0	22.02	310	331	K	IATGEITVHDYMSDDSCPALSF	-		ZP_02146376.1	putative sugar ABC transporter, periplasmic sugar-binding protein
1976	1043.51	3	3127.5	3127.5	-0.596004	0	48.77	76	106	R	FAEAGANPIVMAGFAFADALGQVAADYPDTK	F		ZP_02146376.1	putative sugar ABC transporter, periplasmic sugar-binding protein
1985	1047.86	3	3140.54	3140.55	-0.976581	1	44.7	170	200	K	AANPDATVIANMTGTTPAAWNDPVKGSELTK	A		ZP_02146376.1	putative sugar ABC transporter, periplasmic sugar-binding protein
2086	1095.54	3	3283.6	3283.61	-2.67663	1	23.92	75	106	R	RFAEAGANPIVMAGFAFADALGQVAADYPDTK	F		ZP_02146376.1	putative sugar ABC transporter, periplasmic sugar-binding protein
2314	1122.32	4	4485.25	4485.26	-1.66746	0	39.36	201	246	K	AQISQGADVVYAAAGGTGVGVLQTAADEGILSIGVDSNQNHLHPGK	V		ZP_02146376.1	putative sugar ABC transporter, periplasmic sugar-binding protein
370	694.864	2	1387.71	1387.71	-0.0482809	1	48.37	152	163	R	EGQVMAEVLKER	G		ZP_02143879.1	Extracellular ligand-binding receptor
1016	975.039	2	1948.06	1948.06	-0.529243	1	68.85	332	350	K	ILEVANAPGEKINPGELGK	A		ZP_02143879.1	Extracellular ligand-binding receptor
1264	701.688	3	2102.04	2102.04	-0.302087	2	36.8	145	163	R	TSPSDAREGQVMAEVLKER	G		ZP_02143879.1	Extracellular ligand-binding receptor
1560	804.752	3	2411.23	2411.23	-0.185382	1	58.58	164	186	R	GINSIALTYTNNDYGKGLADAIK	S		ZP_02143879.1	Extracellular ligand-binding receptor
1856	1428.68	2	2855.35	2855.35	-1.521	0	106.71	264	292	K	NIGSDLDGSFGQIAGSDSEGAAIYAELAK	A		ZP_02143879.1	Extracellular ligand-binding receptor
1874	959.143	3	2874.4	2874.41	-1.10214	1	50.64	63	90	K	LLDSATVTPVRADTGCIDNGLSTANGEK	L		ZP_02143879.1	Extracellular ligand-binding receptor
1951	1024.87	3	3071.59	3071.59	0.269567	0	55.18	29	59	K	LGVLLGFTGPIESLAPAMGAGAELAMEEVTK	S		ZP_02143879.1	Extracellular ligand-binding receptor
2107	1115.59	3	3343.74	3343.74	-1.21391	1	31.85	29	62	K	LGVLLGFTGPIESLAPAMGAGAELAMEEVTKSGK	L		ZP_02143879.1	Extracellular ligand-binding receptor
2278	998.202	4	3988.78	3988.78	-0.540516	1	74.29	293	331	K	AAGFDGTSAYSPESYDAAALFMLAMQAANSKDPADYGSK	I		ZP_02143879.1	Extracellular ligand-binding receptor
367	463.578	3	1387.71	1387.71	0.539737	1	41.08	152	163	R	EGQVMAEVLKER	G		ZP_02143879.1	Extracellular ligand-binding receptor
369	463.578	3	1387.71	1387.71	0.0641343	1	34.41	152	163	R	EGQVMAEVLKER	G		ZP_02143879.1	Extracellular ligand-binding receptor
368	694.864	2	1387.71	1387.71	0.211139	1	47.91	152	163	R	EGQVMAEVLKER	G		ZP_02143879.1	Extracellular ligand-binding receptor
1014	650.362	3	1948.06	1948.06	-0.377298	1	42.05	332	350	K	ILEVANAPGEKINPGELGK	A		ZP_02143879.1	Extracellular ligand-binding receptor
1015	975.039	2	1948.06	1948.06	-0.406044	1	52.52	332	350	K	ILEVANAPGEKINPGELGK	A		ZP_02143879.1	Extracellular ligand-binding receptor
1017	650.362	3	1948.06	1948.06	-0.562097	1	44.76	332	350	K	ILEVANAPGEKINPGELGK	A		ZP_02143879.1	Extracellular ligand-binding receptor
1265	701.688	3	2102.04	2102.04	-0.302087	2	29.66	145	163	R	TSPSDAREGQVMAEVLKER	G		ZP_02143879.1	Extracellular ligand-binding receptor
1559	804.752	3	2411.23	2411.23	-0.0360811	1	45.45	164	186	R	GINSIALTYTNNDYGKGLADAIK	S		ZP_02143879.1	Extracellular ligand-binding receptor
1854	952.79	3	2855.35	2855.35	-0.321152	0	76.95	264	292	K	NIGSDLDGSFGQIAGSDSEGAAIYAELAK	A		ZP_02143879.1	Extracellular ligand-binding receptor
1853	952.79	3	2855.35	2855.35	-0.258112	0	99.52	264	292	K	NIGSDLDGSFGQIAGSDSEGAAIYAELAK	A		ZP_02143879.1	Extracellular ligand-binding receptor
1855	1428.68	2	2855.35	2855.35	-0.582416	0	101.58	264	292	K	NIGSDLDGSFGQIAGSDSEGAAIYAELAK	A		ZP_02143879.1	Extracellular ligand-binding receptor
1952	1024.87	3	3071.59	3071.6	-1.64475	0	47.43	29	59	K	LGVLLGFTGPIESLAPAMGAGAELAMEEVTK	S		ZP_02143879.1	Extracellular ligand-binding receptor
2276	998.201	4	3988.78	3988.77	0.873451	1	63.04	293	331	K	AAGFDGTSAYSPESYDAAALFMLAMQAANSKDPADYGSK	I		ZP_02143879.1	Extracellular ligand-binding receptor
2279	1330.6	3	3988.78	3988.78	-0.802752	1	45.5	293	331	K	AAGFDGTSAYSPESYDAAALFMLAMQAANSKDPADYGSK	I		ZP_02143879.1	Extracellular ligand-binding receptor
266	421.567	3	1261.68	1261.68	-0.198149	1	27.67	91	101	R	FVSLRAEDVAR	E		ZP_02146522.1	Hemolysin-type calcium-binding region
478	751.902	2	1501.79	1501.79	-0.401521	0	83.52	182	197	R	DVIFGGVGADLLGGGR	G		ZP_02146522.1	Hemolysin-type calcium-binding region
1010	649.001	3	1943.98	1943.98	-0.330764	1	44.6	182	201	R	DVIFGGVGADLLGGGRGNDR	L		ZP_02146522.1	Hemolysin-type calcium-binding region
1421	1136.1	2	2270.18	2270.18	-0.433006	0	86.8	102	122	R	ELLSGDDQITALLNDNVTAIR	T		ZP_02146522.1	Hemolysin-type calcium-binding region
1527	593.561	4	2370.22	2370.22	0.0194075	2	56.09	177	201	R	GGVGRDVIFGGVGADLLGGGRGNDR	L		ZP_02146522.1	Hemolysin-type calcium-binding region
1607	1233.13	2	2464.23	2464.24	-2.25059	0	77.33	29	51	R	TSFGTVVSPTELEQISEDGSILR	L		ZP_02146522.1	Hemolysin-type calcium-binding region
1887	1441.71	2	2881.39	2881.4	-1.31881	0	75.59	2	28	M	ANVFVASFPGVSSLSNYLAFDGFETSR	T		ZP_02146522.1	Hemolysin-type calcium-binding region
1894	971.504	3	2911.49	2911.49	-0.611027	1	65.31	96	122	R	AEDVARELLSGDDQITALLNDNVTAIR	T		ZP_02146522.1	Hemolysin-type calcium-binding region
479	751.902	2	1501.79	1501.79	-0.401521	0	79.14	182	197	R	DVIFGGVGADLLGGGR	G		ZP_02146522.1	Hemolysin-type calcium-binding region
1009	649.001	3	1943.98	1943.98	-0.052984	1	35.65	182	201	R	DVIFGGVGADLLGGGRGNDR	L		ZP_02146522.1	Hemolysin-type calcium-binding region
1419	757.732	3	2270.18	2270.17	0.217164	0	29.04	102	122	R	ELLSGDDQITALLNDNVTAIR	T		ZP_02146522.1	Hemolysin-type calcium-binding region
1420	757.732	3	2270.18	2270.18	0.0585858	0	38.98	102	122	R	ELLSGDDQITALLNDNVTAIR	T		ZP_02146522.1	Hemolysin-type calcium-binding region
1422	1136.1	2	2270.18	2270.18	-0.538725	0	63.18	102	122	R	ELLSGDDQITALLNDNVTAIR	T		ZP_02146522.1	Hemolysin-type calcium-binding region
1528	593.561	4	2370.22	2370.22	-0.0987252	2	43.68	177	201	R	GGVGRDVIFGGVGADLLGGGRGNDR	L		ZP_02146522.1	Hemolysin-type calcium-binding region
1604	822.419	3	2464.23	2464.23	-0.531605	0	46.21	29	51	R	TSFGTVVSPTELEQISEDGSILR	L		ZP_02146522.1	Hemolysin-type calcium-binding region
1605	822.419	3	2464.23	2464.23	-0.60465	0	46.87	29	51	R	TSFGTVVSPTELEQISEDGSILR	L		ZP_02146522.1	Hemolysin-type calcium-binding region
1606	1233.13	2	2464.23	2464.24	-1.45522	0	57.19	29	51	R	TSFGTVVSPTELEQISEDGSILR	L		ZP_02146522.1	Hemolysin-type calcium-binding region
1885	961.471	3	2881.39	2881.39	0.501841	0	43.84	2	28	M	ANVFVASFPGVSSLSNYLAFDGFETSR	T		ZP_02146522.1	Hemolysin-type calcium-binding region
1886	961.471	3	2881.39	2881.39	0.251962	0	61.1	2	28	M	ANVFVASFPGVSSLSNYLAFDGFETSR	T		ZP_02146522.1	Hemolysin-type calcium-binding region
1888	1441.71	2	2881.39	2881.4	-1.65892	0	58.43	2	28	M	ANVFVASFPGVSSLSNYLAFDGFETSR	T		ZP_02146522.1	Hemolysin-type calcium-binding region
264	630.849	2	1259.68	1259.68	-0.256414	1	39.3	222	232	R	DRVDTALTTLR	E		ZP_02147476.1	extracellular solute-binding protein, family 3
278	642.364	2	1282.71	1282.71	-0.188663	1	33.98	149	159	R	ELPQADKIEIK	T		ZP_02147476.1	extracellular solute-binding protein, family 3
392	707.844	2	1413.67	1413.67	0.354396	0	88.17	119	133	R	GNEDSIAGPADLAGK	T		ZP_02147476.1	extracellular solute-binding protein, family 3
558	782.885	2	1563.75	1563.76	-0.416945	0	38.78	29	42	R	VGMSGGYFPFTFVR	Q		ZP_02147476.1	extracellular solute-binding protein, family 3
593	796.902	2	1591.79	1591.79	-0.204173	0	66.05	244	258	K	WFGTDITAVSAPAEK	-		ZP_02147476.1	extracellular solute-binding protein, family 3
673	830.955	2	1659.89	1659.9	-0.421111	0	87.55	134	148	K	TVAVNLGSNFEQLLR	E		ZP_02147476.1	extracellular solute-binding protein, family 3
1152	671.37	3	2011.09	2011.09	-0.249119	1	30.85	101	118	K	FAFTQAYVIDGAQVVVKR	G		ZP_02147476.1	extracellular solute-binding protein, family 3
1730	865.478	3	2593.41	2593.41	-0.774269	0	44.63	182	206	R	VSSAQLIQESPLPLALAGAPFSEIR	N		ZP_02147476.1	extracellular solute-binding protein, family 3
2137	1176.62	3	3526.85	3526.85	-0.977359	1	26.32	174	206	R	VDAFVMDRVSSAQLIQESPLPLALAGAPFSEIR	N		ZP_02147476.1	extracellular solute-binding protein, family 3
279	642.364	2	1282.71	1282.71	-0.188663	1	32.83	149	159	R	ELPQADKIEIK	T		ZP_02147476.1	extracellular solute-binding protein, family 3
391	707.844	2	1413.67	1413.67	0.439281	0	72.78	119	133	R	GNEDSIAGPADLAGK	T		ZP_02147476.1	extracellular solute-binding protein, family 3
557	782.884	2	1563.75	1563.75	0.133013	0	31.67	29	42	R	VGMSGGYFPFTFVR	Q		ZP_02147476.1	extracellular solute-binding protein, family 3
592	796.901	2	1591.79	1591.79	0.486874	0	56.04	244	258	K	WFGTDITAVSAPAEK	-		ZP_02147476.1	extracellular solute-binding protein, family 3
672	830.955	2	1659.89	1659.89	-0.0596423	0	79.09	134	148	K	TVAVNLGSNFEQLLR	E		ZP_02147476.1	extracellular solute-binding protein, family 3
1153	671.37	3	2011.09	2011.09	-0.249119	1	29.49	101	118	K	FAFTQAYVIDGAQVVVKR	G		ZP_02147476.1	extracellular solute-binding protein, family 3
1731	865.479	3	2593.41	2593.42	-1.4105	0	39.03	182	206	R	VSSAQLIQESPLPLALAGAPFSEIR	N		ZP_02147476.1	extracellular solute-binding protein, family 3
267	633.346	2	1264.68	1264.68	0.354241	0	49.58	395	405	K	ILYQTSTNAVR	Q		ZP_02146184.1	extracellular solute-binding protein, family 5
297	649.367	2	1296.72	1296.72	-0.700228	0	67.85	274	286	K	GVPVAGFGPLVER	I		ZP_02146184.1	extracellular solute-binding protein, family 5
849	609.337	3	1824.99	1824.99	-0.649319	0	30.04	304	319	R	SVIRPHPFLSDPAVYK	A		ZP_02146184.1	extracellular solute-binding protein, family 5
907	933.955	2	1865.89	1865.89	-0.328529	0	80.72	287	303	R	IMLNNTNPDPALGPDER	S		ZP_02146184.1	extracellular solute-binding protein, family 5
1011	649.364	3	1945.07	1945.07	-0.349087	0	48.04	320	337	K	ALSMAIDRPLLVEIGYGK	A		ZP_02146184.1	extracellular solute-binding protein, family 5
1270	1057.5	2	2112.98	2112.98	-1.2338	0	77.2	427	446	R	NINSSVFFGGDPGSPDTFQK	F		ZP_02146184.1	extracellular solute-binding protein, family 5
1703	856.067	3	2565.18	2565.18	-0.0506787	1	52.46	490	511	R	FCDEEFDKLHAELSQTAGLEAR	A		ZP_02146184.1	extracellular solute-binding protein, family 5
2164	1204.6	3	3610.78	3610.79	-2.12059	0	62.94	151	184	K	VTFDKPTPFPYGPFVGGESPIIQAAQFADCVGAK	A		ZP_02146184.1	extracellular solute-binding protein, family 5
268	633.346	2	1264.68	1264.68	-0.610432	0	47.88	395	405	K	ILYQTSTNAVR	Q		ZP_02146184.1	extracellular solute-binding protein, family 5
296	649.367	2	1296.72	1296.72	-0.607687	0	51.21	274	286	K	GVPVAGFGPLVER	I		ZP_02146184.1	extracellular solute-binding protein, family 5
848	609.337	3	1824.99	1824.99	-0.139727	0	24.99	304	319	R	SVIRPHPFLSDPAVYK	A		ZP_02146184.1	extracellular solute-binding protein, family 5
906	933.954	2	1865.89	1865.89	-0.0712795	0	59.75	287	303	R	IMLNNTNPDPALGPDER	S		ZP_02146184.1	extracellular solute-binding protein, family 5
1012	649.365	3	1945.07	1945.07	-0.626712	0	42.04	320	337	K	ALSMAIDRPLLVEIGYGK	A		ZP_02146184.1	extracellular solute-binding protein, family 5
1269	1057.49	2	2112.98	2112.98	0.0440138	0	64.08	427	446	R	NINSSVFFGGDPGSPDTFQK	F		ZP_02146184.1	extracellular solute-binding protein, family 5
1705	642.303	4	2565.18	2565.18	-0.215969	1	20.6	490	511	R	FCDEEFDKLHAELSQTAGLEAR	A		ZP_02146184.1	extracellular solute-binding protein, family 5
2163	1204.6	3	3610.78	3610.79	-1.41437	0	47.82	151	184	K	VTFDKPTPFPYGPFVGGESPIIQAAQFADCVGAK	A		ZP_02146184.1	extracellular solute-binding protein, family 5
185	584.312	2	1166.61	1166.61	-0.180009	0	68.3	88	97	R	FNFETALGLR	S		ZP_02144107.1	hypothetical protein RGBS107_16191
418	478.612	3	1432.82	1432.81	0.0251254	2	57.6	118	129	R	IRKVDLQYATAR	Y		ZP_02144107.1	hypothetical protein RGBS107_16191
525	770.902	2	1539.79	1539.79	-0.53319	0	69.42	172	187	R	TSTGTLSGVSIGSAFR	S		ZP_02144107.1	hypothetical protein RGBS107_16191
818	903.963	2	1805.91	1805.91	-0.843341	0	67.17	73	87	R	IGFWLEQPFGENTLR	F		ZP_02144107.1	hypothetical protein RGBS107_16191
1741	875.095	3	2622.26	2622.26	-0.747065	1	28.5	197	219	R	VRYDTPEFSGFTVSASYGEEILR	S		ZP_02144107.1	hypothetical protein RGBS107_16191
2122	1133.55	3	3397.62	3397.62	-0.809683	1	40.63	262	295	R	DIVASFAALHEPSGVSFAVAGGDRDTGGDYAFAK	L		ZP_02144107.1	hypothetical protein RGBS107_16191
2129	1155.49	3	3463.45	3463.45	-0.897082	0	66.73	42	72	R	YYGQFNPSFQSFDDGGDDFSTLVDNANSNSR	I		ZP_02144107.1	hypothetical protein RGBS107_16191
186	584.312	2	1166.61	1166.61	-0.180009	0	58.31	88	97	R	FNFETALGLR	S		ZP_02144107.1	hypothetical protein RGBS107_16191
417	478.612	3	1432.82	1432.81	0.65326	2	33.24	118	129	R	IRKVDLQYATAR	Y		ZP_02144107.1	hypothetical protein RGBS107_16191
524	770.902	2	1539.79	1539.79	-0.221459	0	67.37	172	187	R	TSTGTLSGVSIGSAFR	S		ZP_02144107.1	hypothetical protein RGBS107_16191
817	903.963	2	1805.91	1805.91	-0.710445	0	57.91	73	87	R	IGFWLEQPFGENTLR	F		ZP_02144107.1	hypothetical protein RGBS107_16191
1742	875.095	3	2622.26	2622.26	-0.895791	1	25.45	197	219	R	VRYDTPEFSGFTVSASYGEEILR	S		ZP_02144107.1	hypothetical protein RGBS107_16191
2130	1155.49	3	3463.45	3463.45	-0.897082	0	53.89	42	72	R	YYGQFNPSFQSFDDGGDDFSTLVDNANSNSR	I		ZP_02144107.1	hypothetical protein RGBS107_16191
27	450.732	2	899.45	899.45	-0.0544777	0	56.6	153	160	R	FGGSYTLR	I		ZP_02146534.1	hypothetical protein RGBS107_00820
651	819.365	2	1636.72	1636.72	-0.482674	0	77.42	138	152	R	SYESIGDGADHMLSR	F		ZP_02146534.1	hypothetical protein RGBS107_00820
836	455.751	4	1818.97	1818.97	-0.319411	1	32.1	122	137	R	THLVDVPGLTFKHEAR	S		ZP_02146534.1	hypothetical protein RGBS107_00820
1229	686.375	3	2056.1	2056.1	0.123535	0	52.76	172	189	R	CIKPDYLAELAHSLTVVK	G		ZP_02146534.1	hypothetical protein RGBS107_00820
1361	1105.02	2	2208.02	2208.02	-0.992293	0	81.48	102	121	R	DAYTAYYQLEGAQVSVMGSR	T		ZP_02146534.1	hypothetical protein RGBS107_00820
1440	760.018	3	2277.03	2277.03	-0.732094	0	48.31	41	62	R	AVSSIDWAAATSAFHEASADDR	T		ZP_02146534.1	hypothetical protein RGBS107_00820
1576	810.09	3	2427.25	2427.25	-0.079102	1	50.92	172	193	R	CIKPDYLAELAHSLTVVKGADQ	-		ZP_02146534.1	hypothetical protein RGBS107_00820
26	450.732	2	899.45	899.45	0.212352	0	54.41	153	160	R	FGGSYTLR	I		ZP_02146534.1	hypothetical protein RGBS107_00820
650	819.365	2	1636.72	1636.72	-0.189404	0	70.18	138	152	R	SYESIGDGADHMLSR	F		ZP_02146534.1	hypothetical protein RGBS107_00820
835	455.751	4	1818.97	1818.97	-0.25344	1	25.43	122	137	R	THLVDVPGLTFKHEAR	S		ZP_02146534.1	hypothetical protein RGBS107_00820
834	607.332	3	1818.97	1818.97	0.0951086	1	29.22	122	137	R	THLVDVPGLTFKHEAR	S		ZP_02146534.1	hypothetical protein RGBS107_00820
837	607.332	3	1818.97	1818.97	-0.498632	1	25.73	122	137	R	THLVDVPGLTFKHEAR	S		ZP_02146534.1	hypothetical protein RGBS107_00820
1228	515.033	4	2056.1	2056.1	0.20427	0	33.58	172	189	R	CIKPDYLAELAHSLTVVK	G		ZP_02146534.1	hypothetical protein RGBS107_00820
1227	515.033	4	2056.1	2056.1	0.573902	0	33.71	172	189	R	CIKPDYLAELAHSLTVVK	G		ZP_02146534.1	hypothetical protein RGBS107_00820
1230	686.375	3	2056.1	2056.1	0.0213997	0	37.75	172	189	R	CIKPDYLAELAHSLTVVK	G		ZP_02146534.1	hypothetical protein RGBS107_00820
1360	1105.02	2	2208.02	2208.02	-0.222372	0	76.63	102	121	R	DAYTAYYQLEGAQVSVMGSR	T		ZP_02146534.1	hypothetical protein RGBS107_00820
1439	760.017	3	2277.03	2277.03	-0.0865162	0	35.85	41	62	R	AVSSIDWAAATSAFHEASADDR	T		ZP_02146534.1	hypothetical protein RGBS107_00820
1574	810.089	3	2427.25	2427.25	0.22989	1	45.38	172	193	R	CIKPDYLAELAHSLTVVKGADQ	-		ZP_02146534.1	hypothetical protein RGBS107_00820
412	716.877	2	1431.74	1431.74	-0.043304	1	79.92	148	160	K	VTEGMDVVDAIKR	G		ZP_02144040.1	peptidyl-prolyl cis-trans isomerase, cyclophilin-type
638	815.897	2	1629.78	1629.78	-0.268135	0	78.84	161	177	R	GSGSQNGAVVGQPDVMK	T		ZP_02144040.1	peptidyl-prolyl cis-trans isomerase, cyclophilin-type
1459	771.039	3	2310.1	2310.1	-0.287867	1	39.29	97	117	R	SDLPAEFSDLEFDRGVVGMAR	S		ZP_02144040.1	peptidyl-prolyl cis-trans isomerase, cyclophilin-type
1487	585.808	4	2339.2	2339.2	-0.150051	1	58.57	45	65	K	HVEQITALAAEGKYDGVVFHR	V		ZP_02144040.1	peptidyl-prolyl cis-trans isomerase, cyclophilin-type
1942	764.861	4	3055.41	3055.41	-0.644757	2	54.97	89	117	R	AGMGGSERSDLPAEFSDLEFDRGVVGMAR	S		ZP_02144040.1	peptidyl-prolyl cis-trans isomerase, cyclophilin-type
2090	1101.53	3	3301.55	3301.56	-2.23046	0	65.86	118	147	R	SQDPDSANSQFFIMFAPGHFLNGQYTVVGK	V		ZP_02144040.1	peptidyl-prolyl cis-trans isomerase, cyclophilin-type
411	478.254	3	1431.74	1431.74	0.19836	1	21.86	148	160	K	VTEGMDVVDAIKR	G		ZP_02144040.1	peptidyl-prolyl cis-trans isomerase, cyclophilin-type
410	478.254	3	1431.74	1431.74	0.324081	1	26.14	148	160	K	VTEGMDVVDAIKR	G		ZP_02144040.1	peptidyl-prolyl cis-trans isomerase, cyclophilin-type
639	815.897	2	1629.78	1629.78	-0.795813	0	56.82	161	177	R	GSGSQNGAVVGQPDVMK	T		ZP_02144040.1	peptidyl-prolyl cis-trans isomerase, cyclophilin-type
1460	771.039	3	2310.1	2310.1	-0.456691	1	32.4	97	117	R	SDLPAEFSDLEFDRGVVGMAR	S		ZP_02144040.1	peptidyl-prolyl cis-trans isomerase, cyclophilin-type
1486	585.808	4	2339.2	2339.2	0.055147	1	50.26	45	65	K	HVEQITALAAEGKYDGVVFHR	V		ZP_02144040.1	peptidyl-prolyl cis-trans isomerase, cyclophilin-type
1943	764.861	4	3055.41	3055.42	-0.958953	2	32.65	89	117	R	AGMGGSERSDLPAEFSDLEFDRGVVGMAR	S		ZP_02144040.1	peptidyl-prolyl cis-trans isomerase, cyclophilin-type
1944	1019.48	3	3055.41	3055.42	-1.8675	2	24.79	89	117	R	AGMGGSERSDLPAEFSDLEFDRGVVGMAR	S		ZP_02144040.1	peptidyl-prolyl cis-trans isomerase, cyclophilin-type
192	586.818	2	1171.62	1171.62	-0.868882	0	70.78	142	153	R	AGGATEIVDALR	K		ZP_02147278.1	thiol:disulfide interchange protein, DsbA family
222	601.826	2	1201.64	1201.64	0.231351	0	42.97	125	134	K	FFGISDLIYK	G		ZP_02147278.1	thiol:disulfide interchange protein, DsbA family
300	650.865	2	1299.71	1299.71	-0.233128	1	66.27	142	154	R	AGGATEIVDALRK	I		ZP_02147278.1	thiol:disulfide interchange protein, DsbA family
1122	1002.48	2	2002.95	2002.95	-0.390424	0	89.21	158	175	R	LAGLEEEQLEACLQDGTK	A		ZP_02147278.1	thiol:disulfide interchange protein, DsbA family
1412	1135.56	2	2269.11	2269.11	1.1661	2	34.3	204	223	K	KIENQSYDAFKTLIDAELDG	-		ZP_02147278.1	thiol:disulfide interchange protein, DsbA family
1965	1040.85	3	3119.52	3119.52	-1.55088	0	54.18	176	203	K	AQTLVSWYQENATEHGIESTPSFILNGK	K		ZP_02147278.1	thiol:disulfide interchange protein, DsbA family
191	586.817	2	1171.62	1171.62	-0.646967	0	65.9	142	153	R	AGGATEIVDALR	K		ZP_02147278.1	thiol:disulfide interchange protein, DsbA family
223	601.827	2	1201.64	1201.64	-0.384475	0	35.68	125	134	K	FFGISDLIYK	G		ZP_02147278.1	thiol:disulfide interchange protein, DsbA family
299	434.245	3	1299.71	1299.71	0.440866	1	39.69	142	154	R	AGGATEIVDALRK	I		ZP_02147278.1	thiol:disulfide interchange protein, DsbA family
298	650.864	2	1299.71	1299.71	0.720928	1	49.77	142	154	R	AGGATEIVDALRK	I		ZP_02147278.1	thiol:disulfide interchange protein, DsbA family
301	434.246	3	1299.71	1299.71	-0.251594	1	36.3	142	154	R	AGGATEIVDALRK	I		ZP_02147278.1	thiol:disulfide interchange protein, DsbA family
1121	1002.48	2	2002.95	2002.95	-0.0209691	0	73.65	158	175	R	LAGLEEEQLEACLQDGTK	A		ZP_02147278.1	thiol:disulfide interchange protein, DsbA family
1413	1135.56	2	2269.11	2269.11	0.408089	2	28.05	204	223	K	KIENQSYDAFKTLIDAELDG	-		ZP_02147278.1	thiol:disulfide interchange protein, DsbA family
1964	1040.85	3	3119.52	3119.52	-0.96425	0	28.44	176	203	K	AQTLVSWYQENATEHGIESTPSFILNGK	K		ZP_02147278.1	thiol:disulfide interchange protein, DsbA family
662	551.923	3	1652.75	1652.75	-1.06671	1	24.01	121	135	K	MFDRVDANDDGAISK	E		ZP_02146027.1	EF hand domain protein
790	894.875	2	1787.73	1787.73	-0.338976	0	77.58	38	53	R	MSFEEMDTNGDGQVTK	A		ZP_02146027.1	EF hand domain protein
1056	657.667	3	1969.98	1969.98	-0.0878182	1	91.4	99	116	R	MDADKDGALSLDELPKPR	R		ZP_02146027.1	EF hand domain protein
1555	1205.05	2	2408.09	2408.09	-0.61584	0	84.74	64	87	R	FAAADSDGDGQLTLAEMEAAAQAR	A		ZP_02146027.1	EF hand domain protein
1734	870.082	3	2607.22	2607.22	0.0452589	1	44.16	64	89	R	FAAADSDGDGQLTLAEMEAAAQARAK	T		ZP_02146027.1	EF hand domain protein
1801	679.097	4	2712.36	2712.36	-0.248492	2	28.15	92	116	R	AAAMLERMDADKDGALSLDELPKPR	R		ZP_02146027.1	EF hand domain protein
789	894.875	2	1787.73	1787.73	-0.338976	0	69.83	38	53	R	MSFEEMDTNGDGQVTK	A		ZP_02146027.1	EF hand domain protein
1055	493.502	4	1969.98	1969.98	-0.0593915	1	31.8	99	116	R	MDADKDGALSLDELPKPR	R		ZP_02146027.1	EF hand domain protein
1054	493.502	4	1969.98	1969.98	0.448229	1	52.28	99	116	R	MDADKDGALSLDELPKPR	R		ZP_02146027.1	EF hand domain protein
1057	657.667	3	1969.98	1969.98	-0.468533	1	65.88	99	116	R	MDADKDGALSLDELPKPR	R		ZP_02146027.1	EF hand domain protein
1552	803.704	3	2408.09	2408.09	0.304391	0	55.44	64	87	R	FAAADSDGDGQLTLAEMEAAAQAR	A		ZP_02146027.1	EF hand domain protein
1553	803.704	3	2408.09	2408.09	-0.0818075	0	58.38	64	87	R	FAAADSDGDGQLTLAEMEAAAQAR	A		ZP_02146027.1	EF hand domain protein
1554	1205.05	2	2408.09	2408.09	-0.516176	0	83.55	64	87	R	FAAADSDGDGQLTLAEMEAAAQAR	A		ZP_02146027.1	EF hand domain protein
1735	870.082	3	2607.22	2607.22	-0.44952	1	37.58	64	89	R	FAAADSDGDGQLTLAEMEAAAQARAK	T		ZP_02146027.1	EF hand domain protein
1800	679.096	4	2712.36	2712.36	0.651095	2	21.48	92	116	R	AAAMLERMDADKDGALSLDELPKPR	R		ZP_02146027.1	EF hand domain protein
431	730.357	2	1458.7	1458.7	-0.426407	0	72.28	152	164	R	SIADYVGETVSYR	D		ZP_02144105.1	bifunctional 2',3'-cyclic nucleotide 2'-phosphodiesterase/3'-nucleotidase periplasmic precursor protein
494	759.377	2	1516.74	1516.74	-1.04501	0	66.3	261	275	R	DILDGTGADDLISGR	G		ZP_02144105.1	bifunctional 2',3'-cyclic nucleotide 2'-phosphodiesterase/3'-nucleotidase periplasmic precursor protein
1526	1185.59	2	2369.15	2369.16	-1.59466	0	82.23	237	260	K	AGGNAPLDMGEPEVGETLLGTVSR	D		ZP_02144105.1	bifunctional 2',3'-cyclic nucleotide 2'-phosphodiesterase/3'-nucleotidase periplasmic precursor protein
1621	1242.64	2	2483.26	2483.26	-0.290344	0	85.89	188	212	R	GASGLATLLLSDTASTDEYGTSILK	Y		ZP_02144105.1	bifunctional 2',3'-cyclic nucleotide 2'-phosphodiesterase/3'-nucleotidase periplasmic precursor protein
2265	1290.3	3	3867.88	3867.89	-1.54813	1	38.38	237	275	K	AGGNAPLDMGEPEVGETLLGTVSRDILDGTGADDLISGR	G		ZP_02144105.1	bifunctional 2',3'-cyclic nucleotide 2'-phosphodiesterase/3'-nucleotidase periplasmic precursor protein
432	730.357	2	1458.7	1458.7	-0.673202	0	68.43	152	164	R	SIADYVGETVSYR	D		ZP_02144105.1	bifunctional 2',3'-cyclic nucleotide 2'-phosphodiesterase/3'-nucleotidase periplasmic precursor protein
493	759.376	2	1516.74	1516.74	-0.557117	0	57.87	261	275	R	DILDGTGADDLISGR	G		ZP_02144105.1	bifunctional 2',3'-cyclic nucleotide 2'-phosphodiesterase/3'-nucleotidase periplasmic precursor protein
1620	828.762	3	2483.26	2483.26	-0.130876	0	46.97	188	212	R	GASGLATLLLSDTASTDEYGTSILK	Y		ZP_02144105.1	bifunctional 2',3'-cyclic nucleotide 2'-phosphodiesterase/3'-nucleotidase periplasmic precursor protein
1622	1242.64	2	2483.26	2483.27	-0.483637	0	83.42	188	212	R	GASGLATLLLSDTASTDEYGTSILK	Y		ZP_02144105.1	bifunctional 2',3'-cyclic nucleotide 2'-phosphodiesterase/3'-nucleotidase periplasmic precursor protein
1623	828.763	3	2483.26	2483.27	-0.952375	0	57.4	188	212	R	GASGLATLLLSDTASTDEYGTSILK	Y		ZP_02144105.1	bifunctional 2',3'-cyclic nucleotide 2'-phosphodiesterase/3'-nucleotidase periplasmic precursor protein
101	527.29	2	1052.57	1052.57	0.424677	0	70.12	455	463	K	LGGLVEFYR	S		ZP_02145689.1	extracellular solute-binding protein, family 1
272	640.304	2	1278.59	1278.59	0.253403	0	61.81	508	518	R	LAEEMDITMAR	M		ZP_02145689.1	extracellular solute-binding protein, family 1
289	644.344	2	1286.67	1286.67	-0.153108	0	32.87	298	311	R	GGAANGPAAVYAIR	K		ZP_02145689.1	extracellular solute-binding protein, family 1
921	941.421	2	1880.83	1880.83	-0.791141	1	55.35	519	535	R	MQRADEQASVYGGCGPR	L		ZP_02145689.1	extracellular solute-binding protein, family 1
1224	1026.99	2	2051.95	2051.96	-0.757326	0	69.77	116	133	R	NLYDAYVNDSDLIGTHSR	L		ZP_02145689.1	extracellular solute-binding protein, family 1
2002	1051.18	3	3150.51	3150.51	-1.14235	0	41.91	55	83	K	ASEPFSGMEINVLSEGIPTHSYESEVLTK	A		ZP_02145689.1	extracellular solute-binding protein, family 1
100	527.29	2	1052.57	1052.56	0.538684	0	68.17	455	463	K	LGGLVEFYR	S		ZP_02145689.1	extracellular solute-binding protein, family 1
273	640.305	2	1278.59	1278.6	-0.325357	0	61.78	508	518	R	LAEEMDITMAR	M		ZP_02145689.1	extracellular solute-binding protein, family 1
288	644.344	2	1286.67	1286.67	0.219947	0	28.77	298	311	R	GGAANGPAAVYAIR	K		ZP_02145689.1	extracellular solute-binding protein, family 1
919	627.949	3	1880.83	1880.83	-0.229686	1	36.31	519	535	R	MQRADEQASVYGGCGPR	L		ZP_02145689.1	extracellular solute-binding protein, family 1
920	627.949	3	1880.83	1880.83	-0.325389	1	50.25	519	535	R	MQRADEQASVYGGCGPR	L		ZP_02145689.1	extracellular solute-binding protein, family 1
1223	684.992	3	2051.95	2051.95	-0.0428859	0	44.92	116	133	R	NLYDAYVNDSDLIGTHSR	L		ZP_02145689.1	extracellular solute-binding protein, family 1
1222	684.992	3	2051.95	2051.95	0.410341	0	49.64	116	133	R	NLYDAYVNDSDLIGTHSR	L		ZP_02145689.1	extracellular solute-binding protein, family 1
2003	1051.18	3	3150.51	3150.51	-1.60894	0	33	55	83	K	ASEPFSGMEINVLSEGIPTHSYESEVLTK	A		ZP_02145689.1	extracellular solute-binding protein, family 1
274	640.833	2	1279.65	1279.65	0.364162	0	73.2	250	262	R	SFTALGATSAQAR	V		ZP_02146065.1	polysaccharide export protein
523	769.405	2	1536.79	1536.79	-0.724235	0	48.36	59	73	R	ATAVVPALGFSDSFR	S		ZP_02146065.1	polysaccharide export protein
661	826.934	2	1651.85	1651.85	-0.470381	1	47.31	148	161	K	KLEDQTPDPQVQVR	R		ZP_02146065.1	polysaccharide export protein
822	603.659	3	1807.95	1807.96	-0.617272	2	22.83	148	162	K	KLEDQTPDPQVQVRR	L		ZP_02146065.1	polysaccharide export protein
1226	1027.57	2	2053.13	2053.13	-0.734	0	75.25	357	378	K	TISLLASPLAPIASVESLASGG	-		ZP_02146065.1	polysaccharide export protein
2133	1158.29	3	3471.82	3471.84	-3.23633	0	60.11	263	296	R	VPFESQNLSALEAIAQVGGLVSTASDPTGVFVLR	N		ZP_02146065.1	polysaccharide export protein
275	640.833	2	1279.65	1279.65	-0.0109405	0	55.67	250	262	R	SFTALGATSAQAR	V		ZP_02146065.1	polysaccharide export protein
522	769.404	2	1536.79	1536.79	-0.333812	0	45.25	59	73	R	ATAVVPALGFSDSFR	S		ZP_02146065.1	polysaccharide export protein
659	551.625	3	1651.85	1651.85	0.0841479	1	38.8	148	161	K	KLEDQTPDPQVQVR	R		ZP_02146065.1	polysaccharide export protein
660	551.625	3	1651.85	1651.85	0.0841479	1	44.65	148	161	K	KLEDQTPDPQVQVR	R		ZP_02146065.1	polysaccharide export protein
1225	1027.57	2	2053.13	2053.13	-0.500211	0	60.06	357	378	K	TISLLASPLAPIASVESLASGG	-		ZP_02146065.1	polysaccharide export protein
144	555.817	2	1109.62	1109.62	0.153206	0	38.01	183	192	K	ILAQVPAENR	V		ZP_02146810.1	zinc/manganese/iron ABC transporter, periplasmic zinc/manganese/iron-binding protein
258	628.366	2	1254.72	1254.72	-0.00796992	0	56.19	229	239	R	IGELVDLLVER	G		ZP_02146810.1	zinc/manganese/iron ABC transporter, periplasmic zinc/manganese/iron-binding protein
364	461.899	3	1382.68	1382.68	0.00433941	0	43.66	56	68	R	ALMGPGVDPHAYR	Q		ZP_02146810.1	zinc/manganese/iron ABC transporter, periplasmic zinc/manganese/iron-binding protein
404	711.379	2	1420.74	1420.74	-0.365302	0	67.85	257	270	R	ALIEGAAAQGHEVR	I		ZP_02146810.1	zinc/manganese/iron ABC transporter, periplasmic zinc/manganese/iron-binding protein
423	719.862	2	1437.71	1437.71	0.377684	0	70.56	240	253	R	GVSAVFVESSVSDR	S		ZP_02146810.1	zinc/manganese/iron ABC transporter, periplasmic zinc/manganese/iron-binding protein
606	533.973	3	1598.9	1598.9	0.405279	2	41.96	106	120	R	TVVAVADGLDKDKLR	G		ZP_02146810.1	zinc/manganese/iron ABC transporter, periplasmic zinc/manganese/iron-binding protein
145	555.817	2	1109.62	1109.62	0.0450605	0	36.69	183	192	K	ILAQVPAENR	V		ZP_02146810.1	zinc/manganese/iron ABC transporter, periplasmic zinc/manganese/iron-binding protein
259	628.367	2	1254.72	1254.72	-0.406466	0	49.08	229	239	R	IGELVDLLVER	G		ZP_02146810.1	zinc/manganese/iron ABC transporter, periplasmic zinc/manganese/iron-binding protein
363	461.899	3	1382.68	1382.68	0.00433941	0	33.48	56	68	R	ALMGPGVDPHAYR	Q		ZP_02146810.1	zinc/manganese/iron ABC transporter, periplasmic zinc/manganese/iron-binding protein
402	474.588	3	1420.74	1420.74	0.223123	0	34.3	257	270	R	ALIEGAAAQGHEVR	I		ZP_02146810.1	zinc/manganese/iron ABC transporter, periplasmic zinc/manganese/iron-binding protein
401	474.588	3	1420.74	1420.74	0.413164	0	34.69	257	270	R	ALIEGAAAQGHEVR	I		ZP_02146810.1	zinc/manganese/iron ABC transporter, periplasmic zinc/manganese/iron-binding protein
403	711.379	2	1420.74	1420.74	-0.280839	0	57.36	257	270	R	ALIEGAAAQGHEVR	I		ZP_02146810.1	zinc/manganese/iron ABC transporter, periplasmic zinc/manganese/iron-binding protein
422	719.862	2	1437.71	1437.71	0.892392	0	55.46	240	253	R	GVSAVFVESSVSDR	S		ZP_02146810.1	zinc/manganese/iron ABC transporter, periplasmic zinc/manganese/iron-binding protein
607	533.973	3	1598.9	1598.9	0.405279	2	30.28	106	120	R	TVVAVADGLDKDKLR	G		ZP_02146810.1	zinc/manganese/iron ABC transporter, periplasmic zinc/manganese/iron-binding protein
554	521.292	3	1560.86	1560.85	0.183874	1	27.74	127	140	R	IIFFDKADVATPPK	T		ZP_02146783.1	ferric iron ABC transporter, periplasmic ferric iron-binding protein
1007	972.506	2	1943	1943	-1.00206	1	103.74	89	106	R	AKNEGLLQAIDSDTLEAR	V		ZP_02146783.1	ferric iron ABC transporter, periplasmic ferric iron-binding protein
1089	661.672	3	1981.99	1981.99	-0.145308	1	42.46	141	157	K	TYLDLADPAYKGQVCIR	S		ZP_02146783.1	ferric iron ABC transporter, periplasmic ferric iron-binding protein
1209	1024.5	2	2046.99	2046.99	-1.2809	0	68.86	66	85	R	MSAEGANSPADILLTVDTSR	L		ZP_02146783.1	ferric iron ABC transporter, periplasmic ferric iron-binding protein
1282	1064.5	2	2126.98	2126.98	-0.362015	0	52.52	107	124	R	VPGYLQDADNQWFGFSQR	A		ZP_02146783.1	ferric iron ABC transporter, periplasmic ferric iron-binding protein
1004	648.673	3	1943	1943	-0.124035	1	54.96	89	106	R	AKNEGLLQAIDSDTLEAR	V		ZP_02146783.1	ferric iron ABC transporter, periplasmic ferric iron-binding protein
1006	648.673	3	1943	1943	-0.401956	1	46.25	89	106	R	AKNEGLLQAIDSDTLEAR	V		ZP_02146783.1	ferric iron ABC transporter, periplasmic ferric iron-binding protein
1005	972.505	2	1943	1943	-0.127123	1	103.59	89	106	R	AKNEGLLQAIDSDTLEAR	V		ZP_02146783.1	ferric iron ABC transporter, periplasmic ferric iron-binding protein
1088	661.672	3	1981.99	1981.99	0.217962	1	39.39	141	157	K	TYLDLADPAYKGQVCIR	S		ZP_02146783.1	ferric iron ABC transporter, periplasmic ferric iron-binding protein
1210	1024.5	2	2046.99	2046.99	-1.40792	0	67.75	66	85	R	MSAEGANSPADILLTVDTSR	L		ZP_02146783.1	ferric iron ABC transporter, periplasmic ferric iron-binding protein
60	494.277	2	986.54	986.539	0.744015	0	54.02	178	186	R	TEIGAILDR	N		ZP_02144567.1	toluene tolerance family protein
98	526.763	2	1051.51	1051.51	0.790291	0	57.3	71	79	R	YADVNIMAR	Y		ZP_02144567.1	toluene tolerance family protein
340	674.338	2	1346.66	1346.66	-0.320793	0	53.17	96	107	R	AFTGAFQSYISR	K		ZP_02144567.1	toluene tolerance family protein
362	689.852	2	1377.69	1377.69	-0.163317	0	52	115	127	R	EFIGGSVEVQSAR	K		ZP_02144567.1	toluene tolerance family protein
772	885.509	2	1769	1769	0.187676	1	67.19	38	55	R	NLVGSVVGDINKVIASGK	S		ZP_02144567.1	toluene tolerance family protein
61	494.277	2	986.54	986.539	0.298011	0	36.37	178	186	R	TEIGAILDR	N		ZP_02144567.1	toluene tolerance family protein
99	526.763	2	1051.51	1051.51	0.447927	0	55.57	71	79	R	YADVNIMAR	Y		ZP_02144567.1	toluene tolerance family protein
341	674.339	2	1346.66	1346.66	-0.588121	0	50.07	96	107	R	AFTGAFQSYISR	K		ZP_02144567.1	toluene tolerance family protein
773	590.675	3	1769	1769	0.168456	1	32.7	38	55	R	NLVGSVVGDINKVIASGK	S		ZP_02144567.1	toluene tolerance family protein
774	590.676	3	1769	1769	-0.153759	1	38.8	38	55	R	NLVGSVVGDINKVIASGK	S		ZP_02144567.1	toluene tolerance family protein
775	885.511	2	1769	1769.01	-1.3273	1	60.03	38	55	R	NLVGSVVGDINKVIASGK	S		ZP_02144567.1	toluene tolerance family protein
375	698.349	2	1394.68	1394.68	0.240915	0	77.53	129	140	K	FFDDTGITNLPR	H		ZP_02146321.1	acetyl-CoA acetyltransferase
653	819.984	2	1637.95	1637.95	-0.0738727	0	66.56	151	165	R	EMAVLGLPITVLLNR	E		ZP_02146321.1	acetyl-CoA acetyltransferase
1353	731.043	3	2190.11	2190.11	0.0967989	1	31.23	121	140	R	NSPAGIQKFFDDTGITNLPR	H		ZP_02146321.1	acetyl-CoA acetyltransferase
1905	1463.2	2	2924.37	2924.38	-1.13323	0	96.93	95	120	K	EMPQLSELQEEFGGDEFEVLTLATGR	N		ZP_02146321.1	acetyl-CoA acetyltransferase
376	698.349	2	1394.68	1394.68	-0.633835	0	66.17	129	140	K	FFDDTGITNLPR	H		ZP_02146321.1	acetyl-CoA acetyltransferase
652	819.984	2	1637.95	1637.95	0.145914	0	52.54	151	165	R	EMAVLGLPITVLLNR	E		ZP_02146321.1	acetyl-CoA acetyltransferase
1352	731.042	3	2190.11	2190.11	0.603624	1	20.94	121	140	R	NSPAGIQKFFDDTGITNLPR	H		ZP_02146321.1	acetyl-CoA acetyltransferase
1904	975.799	3	2924.37	2924.38	-0.207908	0	36.4	95	120	K	EMPQLSELQEEFGGDEFEVLTLATGR	N		ZP_02146321.1	acetyl-CoA acetyltransferase
1903	975.799	3	2924.37	2924.37	0.294764	0	41.52	95	120	K	EMPQLSELQEEFGGDEFEVLTLATGR	N		ZP_02146321.1	acetyl-CoA acetyltransferase
23	426.238	2	850.462	850.462	-0.0164616	0	35.44	355	361	R	ALMEFLK	S		ZP_02145961.1	extracellular solute-binding protein, family 1
488	505.252	3	1512.73	1512.73	-0.337799	0	35.7	289	301	K	GLFASPPQCLMHR	Q		ZP_02145961.1	extracellular solute-binding protein, family 1
492	757.886	2	1513.76	1513.76	-0.840293	0	57.68	254	266	R	VVNAIEEFGYFAR	N		ZP_02145961.1	extracellular solute-binding protein, family 1
510	762.899	2	1523.78	1523.78	-0.266442	1	59.19	381	394	K	GVNTDVYATDTLKK	M		ZP_02145961.1	extracellular solute-binding protein, family 1
1192	1016.02	2	2030.03	2030.03	-0.554178	0	60.1	332	351	K	DLGSPVLGAGTLWSITNDSK	G		ZP_02145961.1	extracellular solute-binding protein, family 1
1371	743.673	3	2228	2228	0.0771994	1	21.08	267	288	R	NDDYVSGGAGAVASTDFRDSPK	G		ZP_02145961.1	extracellular solute-binding protein, family 1
485	505.251	3	1512.73	1512.73	0.395972	0	20.38	289	301	K	GLFASPPQCLMHR	Q		ZP_02145961.1	extracellular solute-binding protein, family 1
487	757.374	2	1512.73	1512.73	-0.103786	0	22.85	289	301	K	GLFASPPQCLMHR	Q		ZP_02145961.1	extracellular solute-binding protein, family 1
486	757.374	2	1512.73	1512.73	0.213521	0	25.63	289	301	K	GLFASPPQCLMHR	Q		ZP_02145961.1	extracellular solute-binding protein, family 1
491	757.886	2	1513.76	1513.76	-0.76102	0	50.48	254	266	R	VVNAIEEFGYFAR	N		ZP_02145961.1	extracellular solute-binding protein, family 1
508	508.935	3	1523.78	1523.78	0.295318	1	22.65	381	394	K	GVNTDVYATDTLKK	M		ZP_02145961.1	extracellular solute-binding protein, family 1
511	762.899	2	1523.78	1523.78	-0.266442	1	43.95	381	394	K	GVNTDVYATDTLKK	M		ZP_02145961.1	extracellular solute-binding protein, family 1
1191	1016.02	2	2030.03	2030.03	0.165022	0	54.39	332	351	K	DLGSPVLGAGTLWSITNDSK	G		ZP_02145961.1	extracellular solute-binding protein, family 1
730	861.439	2	1720.86	1720.86	-0.350987	0	71.35	28	44	R	LASISDNIANASTPGYK	R		ZP_02145455.1	S-adenosyl-L-homocysteine hydrolase
917	626.662	3	1876.96	1876.96	-0.0388926	1	30.66	28	45	R	LASISDNIANASTPGYKR	V		ZP_02145455.1	S-adenosyl-L-homocysteine hydrolase
1158	1009.53	2	2017.05	2017.05	-0.660369	1	117.32	424	440	K	VIQTVDEMLQETTNIKR	-		ZP_02145455.1	S-adenosyl-L-homocysteine hydrolase
1286	714.39	3	2140.15	2140.15	-0.0766302	1	48.67	74	93	R	LIDERGPLVTTSNATDLAVR	G		ZP_02145455.1	S-adenosyl-L-homocysteine hydrolase
1156	673.357	3	2017.05	2017.05	0.557249	1	23.74	424	440	K	VIQTVDEMLQETTNIKR	-		ZP_02145455.1	S-adenosyl-L-homocysteine hydrolase
1157	673.358	3	2017.05	2017.05	0.00694082	1	26.04	424	440	K	VIQTVDEMLQETTNIKR	-		ZP_02145455.1	S-adenosyl-L-homocysteine hydrolase
1159	1009.53	2	2017.05	2017.05	-1.3247	1	104.79	424	440	K	VIQTVDEMLQETTNIKR	-		ZP_02145455.1	S-adenosyl-L-homocysteine hydrolase
1285	714.39	3	2140.15	2140.15	0.273813	1	47.21	74	93	R	LIDERGPLVTTSNATDLAVR	G		ZP_02145455.1	S-adenosyl-L-homocysteine hydrolase
261	629.818	2	1257.62	1257.62	0.305339	0	61.99	104	115	R	GGDHVMLMGLTK	S		ZP_02145125.1	hypothetical protein RGBS107_19293
856	915.886	2	1829.76	1829.76	-0.639976	0	100.75	41	57	K	SGAAFMMIENATDSDDR	L		ZP_02145125.1	hypothetical protein RGBS107_19293
1548	800.371	3	2398.09	2398.09	-0.676788	1	40.87	41	62	K	SGAAFMMIENATDSDDRLIDAR	S		ZP_02145125.1	hypothetical protein RGBS107_19293
1769	668.072	4	2668.26	2668.26	0.358661	2	29.02	38	62	K	AAKSGAAFMMIENATDSDDRLIDAR	S		ZP_02145125.1	hypothetical protein RGBS107_19293
1870	957.781	3	2870.32	2870.32	-1.1159	2	31.39	41	67	K	SGAAFMMIENATDSDDRLIDARSDAAK	L		ZP_02145125.1	hypothetical protein RGBS107_19293
260	629.817	2	1257.62	1257.62	0.512078	0	45.59	104	115	R	GGDHVMLMGLTK	S		ZP_02145125.1	hypothetical protein RGBS107_19293
262	420.214	3	1257.62	1257.62	-0.270352	0	34.43	104	115	R	GGDHVMLMGLTK	S		ZP_02145125.1	hypothetical protein RGBS107_19293
263	420.214	3	1257.62	1257.62	-0.270352	0	32.73	104	115	R	GGDHVMLMGLTK	S		ZP_02145125.1	hypothetical protein RGBS107_19293
857	915.886	2	1829.76	1829.76	-0.913236	0	92.29	41	57	K	SGAAFMMIENATDSDDR	L		ZP_02145125.1	hypothetical protein RGBS107_19293
1549	800.371	3	2398.09	2398.09	-0.676788	1	35.04	41	62	K	SGAAFMMIENATDSDDRLIDAR	S		ZP_02145125.1	hypothetical protein RGBS107_19293
1869	957.781	3	2870.32	2870.32	-0.927771	2	30.16	41	67	K	SGAAFMMIENATDSDDRLIDARSDAAK	L		ZP_02145125.1	hypothetical protein RGBS107_19293
181	583.305	2	1164.6	1164.6	0.513483	0	52.66	33	42	R	TLTMVTTWGR	G		ZP_02147151.1	bacterial extracellular solute-binding protein, family 7
332	664.336	2	1326.66	1326.66	-0.658045	0	54.57	252	263	R	DVFEGLSPAHQK	V		ZP_02147151.1	bacterial extracellular solute-binding protein, family 7
758	877.419	2	1752.82	1752.82	-0.557387	0	60.39	147	163	K	SFIGGNTGPQAGGWYNK	E		ZP_02147151.1	bacterial extracellular solute-binding protein, family 7
1280	709.349	3	2125.02	2125.02	-0.566582	0	38.11	232	251	K	TYYTAGFHEPGAALSVATNR	D		ZP_02147151.1	bacterial extracellular solute-binding protein, family 7
1859	954.471	3	2860.39	2860.39	-0.0874006	0	54.43	43	71	R	GLAGVHDSAQYVADAITAMSGGDLTVDVK	A		ZP_02147151.1	bacterial extracellular solute-binding protein, family 7
182	583.305	2	1164.6	1164.6	-0.0188907	0	45.18	33	42	R	TLTMVTTWGR	G		ZP_02147151.1	bacterial extracellular solute-binding protein, family 7
331	664.336	2	1326.66	1326.66	-0.477139	0	50.57	252	263	R	DVFEGLSPAHQK	V		ZP_02147151.1	bacterial extracellular solute-binding protein, family 7
759	877.419	2	1752.82	1752.82	-0.694308	0	52.33	147	163	K	SFIGGNTGPQAGGWYNK	E		ZP_02147151.1	bacterial extracellular solute-binding protein, family 7
1281	709.349	3	2125.02	2125.02	-0.735992	0	24.93	232	251	K	TYYTAGFHEPGAALSVATNR	D		ZP_02147151.1	bacterial extracellular solute-binding protein, family 7
1860	954.471	3	2860.39	2860.39	-0.475459	0	50.03	43	71	R	GLAGVHDSAQYVADAITAMSGGDLTVDVK	A		ZP_02147151.1	bacterial extracellular solute-binding protein, family 7
124	545.793	2	1089.57	1089.57	-0.357939	0	31.33	290	299	K	GFETLVAPEK	S		ZP_02145302.1	thiamin transporter substrate binding subunit
209	592.343	2	1182.67	1182.67	-0.0253663	0	60.21	55	67	K	LVGAGDGAALLAR	V		ZP_02145302.1	thiamin transporter substrate binding subunit
371	694.884	2	1387.75	1387.75	0.597369	0	36.94	156	168	R	SSTPGLGLLMWVK	A		ZP_02145302.1	thiamin transporter substrate binding subunit
796	896.433	2	1790.85	1790.85	-0.852667	0	71.02	131	148	K	AGMGAPANFAELAESDLK	I		ZP_02145302.1	thiamin transporter substrate binding subunit
1566	606.066	4	2420.23	2420.23	-0.31154	1	21.8	169	191	K	AAHGDKAPEIWDGLADNVLTVTK	G		ZP_02145302.1	thiamin transporter substrate binding subunit
1858	953.172	3	2856.49	2856.49	-2.49082	1	37.22	300	325	K	SLLLSEDEAAALRDVALDEWLTALSR	-		ZP_02145302.1	thiamin transporter substrate binding subunit
123	545.792	2	1089.57	1089.57	0.633277	0	23.62	290	299	K	GFETLVAPEK	S		ZP_02145302.1	thiamin transporter substrate binding subunit
210	592.344	2	1182.67	1182.67	-0.448138	0	58.8	55	67	K	LVGAGDGAALLAR	V		ZP_02145302.1	thiamin transporter substrate binding subunit
372	694.884	2	1387.75	1387.75	-0.469103	0	34.51	156	168	R	SSTPGLGLLMWVK	A		ZP_02145302.1	thiamin transporter substrate binding subunit
795	896.432	2	1790.85	1790.85	0.576821	0	67.39	131	148	K	AGMGAPANFAELAESDLK	I		ZP_02145302.1	thiamin transporter substrate binding subunit
35	465.274	2	928.534	928.534	-0.112004	0	51.2	64	72	R	LVTALADAR	A		ZP_02143510.1	Ser/Thr protein phosphatase/nucleotidase, putative
358	456.601	3	1366.78	1366.78	0.0768228	0	36.94	312	323	R	IAELAKPLDEIR	N		ZP_02143510.1	Ser/Thr protein phosphatase/nucleotidase, putative
950	947.513	2	1893.01	1893.01	-0.634967	0	53.87	168	186	K	IGLIGLTPEDTPDLASPGK	N		ZP_02143510.1	Ser/Thr protein phosphatase/nucleotidase, putative
1468	774.356	3	2320.04	2320.05	-0.901707	0	47.1	108	128	K	LGYDGMTVGNHEFDDGPEVLR	G		ZP_02143510.1	Ser/Thr protein phosphatase/nucleotidase, putative
1960	1032.52	3	3094.54	3094.54	-0.51704	1	24.19	129	157	R	GFMDSVQFPVLMSNADVSGEPTLADVLKK	S		ZP_02143510.1	Ser/Thr protein phosphatase/nucleotidase, putative
2088	1099.89	3	3296.64	3296.64	-0.428922	1	38.76	448	477	R	IQDVMVGEGDSFAPIDPAKTYVVVTNNYVR	N		ZP_02143510.1	Ser/Thr protein phosphatase/nucleotidase, putative
34	465.274	2	928.534	928.534	-0.112004	0	44.17	64	72	R	LVTALADAR	A		ZP_02143510.1	Ser/Thr protein phosphatase/nucleotidase, putative
359	456.601	3	1366.78	1366.78	-0.0548734	0	32.13	312	323	R	IAELAKPLDEIR	N		ZP_02143510.1	Ser/Thr protein phosphatase/nucleotidase, putative
949	947.512	2	1893.01	1893.01	-0.19123	0	51.27	168	186	K	IGLIGLTPEDTPDLASPGK	N		ZP_02143510.1	Ser/Thr protein phosphatase/nucleotidase, putative
284	643.846	2	1285.68	1285.68	-0.0474458	0	58.54	163	173	K	QGFNVDPLLQR	Q		ZP_02143583.1	ABC transporter, periplasmic substrate-binding protein
311	656.885	2	1311.76	1311.76	-0.226414	0	65.42	92	103	K	GLPLVNIAQPYK	S		ZP_02143583.1	ABC transporter, periplasmic substrate-binding protein
335	671.833	2	1341.65	1341.65	0.0946594	0	35.03	114	126	K	DTGIAAPEDLANR	T		ZP_02143583.1	ABC transporter, periplasmic substrate-binding protein
971	638.027	3	1911.06	1911.06	-1.15747	1	38.31	157	173	K	GVEVLKQGFNVDPLLQR	Q		ZP_02143583.1	ABC transporter, periplasmic substrate-binding protein
285	643.846	2	1285.68	1285.68	-0.234118	0	43.41	163	173	K	QGFNVDPLLQR	Q		ZP_02143583.1	ABC transporter, periplasmic substrate-binding protein
334	671.833	2	1341.65	1341.65	0.541869	0	28.64	114	126	K	DTGIAAPEDLANR	T		ZP_02143583.1	ABC transporter, periplasmic substrate-binding protein
970	638.026	3	1911.06	1911.06	0.271054	1	37.42	157	173	K	GVEVLKQGFNVDPLLQR	Q		ZP_02143583.1	ABC transporter, periplasmic substrate-binding protein
202	590.322	2	1178.63	1178.63	-0.0644817	0	63.57	415	425	R	ALLYSVDVSGR	N		ZP_02145764.1	TolB-like protein
328	660.37	2	1318.72	1318.73	-0.428444	0	78.7	69	81	R	VIAADLSGTGLFR	E		ZP_02145764.1	TolB-like protein
451	739.377	2	1476.74	1476.74	-0.163197	0	79.23	250	263	R	VLSADNGIMSFAPR	F		ZP_02145764.1	TolB-like protein
201	590.321	2	1178.63	1178.63	1.5815	0	59.86	415	425	R	ALLYSVDVSGR	N		ZP_02145764.1	TolB-like protein
329	660.37	2	1318.72	1318.73	-0.610438	0	72.37	69	81	R	VIAADLSGTGLFR	E		ZP_02145764.1	TolB-like protein
242	618.298	2	1234.58	1234.58	-0.869931	0	54.12	141	152	K	VCGMAGVLDSAR	F		ZP_02146343.1	malate dehydrogenase, NAD-dependent
444	736.921	2	1471.83	1471.83	0.190919	0	27.55	186	199	R	YSTVAGIPLPDLVK	M		ZP_02146343.1	malate dehydrogenase, NAD-dependent
538	773.919	2	1545.82	1545.82	-0.305986	0	54.16	253	267	R	VLPCAAYVDGALGLK	G		ZP_02146343.1	malate dehydrogenase, NAD-dependent
613	803.883	2	1605.75	1605.75	0.252218	0	75.37	44	59	K	ALDIAESGPSEGFDAK	L		ZP_02146343.1	malate dehydrogenase, NAD-dependent
293	432.239	3	1293.69	1293.69	-0.079617	1	20.44	104	115	K	GGKVPGNPNLWR	I		ZP_02145138.1	ornithine carbamoyltransferase
421	717.914	2	1433.81	1433.81	-0.0906673	1	64.54	116	127	R	IVDDKLYLNITK	N		ZP_02145138.1	ornithine carbamoyltransferase
433	730.855	2	1459.69	1459.7	-0.826885	0	38.7	159	172	K	NVIPNFTSSAPEQG	-		ZP_02145138.1	ornithine carbamoyltransferase
1638	832.03	3	2493.07	2493.07	-0.000802224	0	38.16	82	103	K	FAANPDYYAPQYDGHCAYGVSK	G		ZP_02145138.1	ornithine carbamoyltransferase
2240	1263.26	3	3786.76	3786.76	0.483263	0	41.04	42	79	R	DLAQNPVGSAQPAAVPGNAAYTADHNGATFAFSSAENR	D		ZP_02145138.1	ornithine carbamoyltransferase
419	478.945	3	1433.81	1433.81	0.478445	1	22.03	116	127	R	IVDDKLYLNITK	N		ZP_02145138.1	ornithine carbamoyltransferase
434	730.856	2	1459.69	1459.7	-1.74488	0	31.55	159	172	K	NVIPNFTSSAPEQG	-		ZP_02145138.1	ornithine carbamoyltransferase
1637	832.03	3	2493.07	2493.07	0.889667	0	30.29	82	103	K	FAANPDYYAPQYDGHCAYGVSK	G		ZP_02145138.1	ornithine carbamoyltransferase
2239	1263.26	3	3786.76	3786.76	0.578331	0	37.46	42	79	R	DLAQNPVGSAQPAAVPGNAAYTADHNGATFAFSSAENR	D		ZP_02145138.1	ornithine carbamoyltransferase
1148	670.71	3	2009.11	2009.11	-1.12637	0	52.13	276	294	R	LINAGTTFNLAEHVALVAR	S		ZP_02143988.1	Hemolysin-type calcium-binding region
1214	1024.98	2	2047.94	2047.95	-1.30912	0	68.58	256	275	R	ANDDGGTDAFLVANGEEVVR	L		ZP_02143988.1	Hemolysin-type calcium-binding region
2070	1079.55	3	3235.61	3235.62	-1.4158	0	69.85	128	159	R	GADHLVGGQGNDLIIAAGILDEGAYEDIVQGR	E		ZP_02143988.1	Hemolysin-type calcium-binding region
1130	670.709	3	2009.11	2009.1	0.51615	0	27.05	276	294	R	LINAGTTFNLAEHVALVAR	S		ZP_02143988.1	Hemolysin-type calcium-binding region
1131	670.709	3	2009.11	2009.1	0.426558	0	31.72	276	294	R	LINAGTTFNLAEHVALVAR	S		ZP_02143988.1	Hemolysin-type calcium-binding region
1132	670.709	3	2009.11	2009.11	-0.0363346	0	24.68	276	294	R	LINAGTTFNLAEHVALVAR	S		ZP_02143988.1	Hemolysin-type calcium-binding region
1133	670.709	3	2009.11	2009.11	-0.0363346	0	34.29	276	294	R	LINAGTTFNLAEHVALVAR	S		ZP_02143988.1	Hemolysin-type calcium-binding region
1134	670.709	3	2009.11	2009.11	-0.125927	0	33.43	276	294	R	LINAGTTFNLAEHVALVAR	S		ZP_02143988.1	Hemolysin-type calcium-binding region
1135	670.709	3	2009.11	2009.11	-0.305111	0	20.87	276	294	R	LINAGTTFNLAEHVALVAR	S		ZP_02143988.1	Hemolysin-type calcium-binding region
1136	670.709	3	2009.11	2009.11	-0.394703	0	27.11	276	294	R	LINAGTTFNLAEHVALVAR	S		ZP_02143988.1	Hemolysin-type calcium-binding region
1137	670.71	3	2009.11	2009.11	-0.573887	0	21.91	276	294	R	LINAGTTFNLAEHVALVAR	S		ZP_02143988.1	Hemolysin-type calcium-binding region
1138	670.71	3	2009.11	2009.11	-0.573887	0	34.68	276	294	R	LINAGTTFNLAEHVALVAR	S		ZP_02143988.1	Hemolysin-type calcium-binding region
1139	670.71	3	2009.11	2009.11	-0.663479	0	28.64	276	294	R	LINAGTTFNLAEHVALVAR	S		ZP_02143988.1	Hemolysin-type calcium-binding region
1129	670.709	3	2009.11	2009.1	0.51615	0	34.76	276	294	R	LINAGTTFNLAEHVALVAR	S		ZP_02143988.1	Hemolysin-type calcium-binding region
1141	670.71	3	2009.11	2009.11	-0.663479	0	43.58	276	294	R	LINAGTTFNLAEHVALVAR	S		ZP_02143988.1	Hemolysin-type calcium-binding region
1142	670.71	3	2009.11	2009.11	-0.768003	0	21.19	276	294	R	LINAGTTFNLAEHVALVAR	S		ZP_02143988.1	Hemolysin-type calcium-binding region
1144	670.71	3	2009.11	2009.11	-0.947187	0	28.15	276	294	R	LINAGTTFNLAEHVALVAR	S		ZP_02143988.1	Hemolysin-type calcium-binding region
1145	670.71	3	2009.11	2009.11	-0.947187	0	30.33	276	294	R	LINAGTTFNLAEHVALVAR	S		ZP_02143988.1	Hemolysin-type calcium-binding region
1146	670.71	3	2009.11	2009.11	-1.03678	0	34.68	276	294	R	LINAGTTFNLAEHVALVAR	S		ZP_02143988.1	Hemolysin-type calcium-binding region
1147	670.71	3	2009.11	2009.11	-1.03678	0	30.21	276	294	R	LINAGTTFNLAEHVALVAR	S		ZP_02143988.1	Hemolysin-type calcium-binding region
1140	670.71	3	2009.11	2009.11	-0.663479	0	44.28	276	294	R	LINAGTTFNLAEHVALVAR	S		ZP_02143988.1	Hemolysin-type calcium-binding region
1149	670.71	3	2009.11	2009.11	-1.30555	0	25.41	276	294	R	LINAGTTFNLAEHVALVAR	S		ZP_02143988.1	Hemolysin-type calcium-binding region
1212	683.656	3	2047.94	2047.95	-0.373545	0	39.61	256	275	R	ANDDGGTDAFLVANGEEVVR	L		ZP_02143988.1	Hemolysin-type calcium-binding region
1211	683.655	3	2047.94	2047.94	0.168462	0	46.64	256	275	R	ANDDGGTDAFLVANGEEVVR	L		ZP_02143988.1	Hemolysin-type calcium-binding region
1213	1024.98	2	2047.94	2047.95	-1.06497	0	62.89	256	275	R	ANDDGGTDAFLVANGEEVVR	L		ZP_02143988.1	Hemolysin-type calcium-binding region
2071	1079.55	3	3235.61	3235.62	-1.52707	0	45.64	128	159	R	GADHLVGGQGNDLIIAAGILDEGAYEDIVQGR	E		ZP_02143988.1	Hemolysin-type calcium-binding region
7	376.704	2	751.394	751.394	-0.296782	0	26.76	286	291	R	VMDFLK	F		ZP_02145335.1	polyamine ABC trasnporter, periplasmic polyamine-binding protein
569	524.601	3	1570.78	1570.78	0.566597	1	60.19	286	298	R	VMDFLKFATDTQR	L		ZP_02145335.1	polyamine ABC trasnporter, periplasmic polyamine-binding protein
1494	1176.05	2	2350.09	2350.09	0.302116	0	97.39	74	95	R	AMTEAGNVTWDLVDVVASDAMR	M		ZP_02145335.1	polyamine ABC trasnporter, periplasmic polyamine-binding protein
6	376.704	2	751.394	751.394	-0.137079	0	26.31	286	291	R	VMDFLK	F		ZP_02145335.1	polyamine ABC trasnporter, periplasmic polyamine-binding protein
570	524.601	3	1570.78	1570.78	0.337412	1	47.37	286	298	R	VMDFLKFATDTQR	L		ZP_02145335.1	polyamine ABC trasnporter, periplasmic polyamine-binding protein
1493	1176.05	2	2350.09	2350.09	0.923368	0	85.3	74	95	R	AMTEAGNVTWDLVDVVASDAMR	M		ZP_02145335.1	polyamine ABC trasnporter, periplasmic polyamine-binding protein
1495	784.372	3	2350.09	2350.09	-0.291052	0	40.13	74	95	R	AMTEAGNVTWDLVDVVASDAMR	M		ZP_02145335.1	polyamine ABC trasnporter, periplasmic polyamine-binding protein
1496	784.372	3	2350.09	2350.1	-0.916559	0	39.22	74	95	R	AMTEAGNVTWDLVDVVASDAMR	M		ZP_02145335.1	polyamine ABC trasnporter, periplasmic polyamine-binding protein
114	541.322	2	1080.63	1080.63	0.580218	0	58.04	295	304	R	ADPQGLLVLR	E		ZP_02147467.1	polysaccharide export protein
441	734.43	2	1466.85	1466.85	-0.419267	0	64.28	88	100	K	TQIIQPGDLLTLR	I		ZP_02147467.1	polysaccharide export protein
752	870.907	2	1739.8	1739.8	0.551213	0	41.67	36	51	K	TADDADADFALYPVTR	A		ZP_02147467.1	polysaccharide export protein
115	541.322	2	1080.63	1080.63	0.117524	0	48.48	295	304	R	ADPQGLLVLR	E		ZP_02147467.1	polysaccharide export protein
440	734.43	2	1466.85	1466.85	-0.173842	0	53.02	88	100	K	TQIIQPGDLLTLR	I		ZP_02147467.1	polysaccharide export protein
1118	668.02	3	2001.04	2001.04	-0.390297	2	56.5	14	32	R	RTESEEKTAGGLIIPDSAK	E		ZP_02145206.1	chaperonin, 10 kDa
1178	1011.53	2	2021.05	2021.05	0.385938	1	68.99	50	69	K	DSGELIAMAVSAGDKILFGK	W		ZP_02145206.1	chaperonin, 10 kDa
1295	717.389	3	2149.15	2149.15	-0.515554	2	54.15	49	69	R	KDSGELIAMAVSAGDKILFGK	W		ZP_02145206.1	chaperonin, 10 kDa
1117	668.02	3	2001.04	2001.04	-0.120437	2	46.96	14	32	R	RTESEEKTAGGLIIPDSAK	E		ZP_02145206.1	chaperonin, 10 kDa
1177	674.69	3	2021.05	2021.05	0.878752	1	39.57	50	69	K	DSGELIAMAVSAGDKILFGK	W		ZP_02145206.1	chaperonin, 10 kDa
1294	717.389	3	2149.15	2149.15	-0.0130284	2	52.01	49	69	R	KDSGELIAMAVSAGDKILFGK	W		ZP_02145206.1	chaperonin, 10 kDa
139	554.293	2	1106.57	1106.57	0.233153	0	86.88	127	137	K	VAASEAAFVSR	G		ZP_02144407.1	tungstate ABC transporter, tungstate-binding protein
504	508.607	3	1522.8	1522.8	0.69346	0	60.65	65	79	R	LGEAGDVDAILVHSK	K		ZP_02144407.1	tungstate ABC transporter, tungstate-binding protein
2031	1061.19	3	3180.54	3180.55	-0.98568	1	27.23	96	126	R	EIMYNDFVFVGPKADPAGVAEAGSAADALQK	V		ZP_02144407.1	tungstate ABC transporter, tungstate-binding protein
140	554.293	2	1106.57	1106.57	-0.218693	0	80.54	127	137	K	VAASEAAFVSR	G		ZP_02144407.1	tungstate ABC transporter, tungstate-binding protein
505	508.607	3	1522.8	1522.8	0.634359	0	58.28	65	79	R	LGEAGDVDAILVHSK	K		ZP_02144407.1	tungstate ABC transporter, tungstate-binding protein
518	767.38	2	1532.75	1532.75	1.05823	0	68.21	96	109	K	GQALDEDAADFLIR	M		ZP_02146479.1	Inosine/uridine-preferring nucleoside hydrolase
828	906.891	2	1811.77	1811.77	-0.67172	0	98.47	257	273	R	AVAMEVSCEGETSGETR	L		ZP_02146479.1	Inosine/uridine-preferring nucleoside hydrolase
519	767.38	2	1532.75	1532.75	0.966892	0	65.77	96	109	K	GQALDEDAADFLIR	M		ZP_02146479.1	Inosine/uridine-preferring nucleoside hydrolase
827	906.891	2	1811.77	1811.77	-0.274318	0	79.21	257	273	R	AVAMEVSCEGETSGETR	L		ZP_02146479.1	Inosine/uridine-preferring nucleoside hydrolase
559	784.428	2	1566.84	1566.84	-0.202318	0	35.04	143	156	R	FALTLQTPSGTLYR	Y		ZP_02146535.1	peptidase M23B
708	851.446	2	1700.88	1700.88	-0.592635	0	70.03	210	224	R	SVFVPPYSSLVTSYR	Q		ZP_02146535.1	peptidase M23B
862	611.295	3	1830.86	1830.86	0.521066	0	29.41	157	172	R	YVHMNMDDLAVAPLDK	V		ZP_02146535.1	peptidase M23B
1287	716.027	3	2145.06	2145.06	-0.0848461	1	30.04	157	175	R	YVHMNMDDLAVAPLDKVSK	G		ZP_02146535.1	peptidase M23B
560	784.428	2	1566.84	1566.84	-0.82778	0	32.34	143	156	R	FALTLQTPSGTLYR	Y		ZP_02146535.1	peptidase M23B
709	851.447	2	1700.88	1700.88	-0.663187	0	57.1	210	224	R	SVFVPPYSSLVTSYR	Q		ZP_02146535.1	peptidase M23B
1288	537.272	4	2145.06	2145.06	-0.198596	1	25.91	157	175	R	YVHMNMDDLAVAPLDKVSK	G		ZP_02146535.1	peptidase M23B
308	437.242	3	1308.7	1308.7	0.366011	1	30.13	169	180	R	LGATLEGTKYTR	I		ZP_02143782.1	twin-arginine translocation pathway signal sequence domain protein, putative
1423	1136.56	2	2271.11	2271.11	-0.61864	0	66.3	36	56	R	VDATLSQMYSQYPGAVTLAEK	S		ZP_02143782.1	twin-arginine translocation pathway signal sequence domain protein, putative
1492	1172.59	2	2343.18	2343.18	0.0832204	0	62.76	57	79	K	STGMLVMPLVTEAGFFVGGAFGR	G		ZP_02143782.1	twin-arginine translocation pathway signal sequence domain protein, putative
309	437.242	3	1308.7	1308.7	-0.321692	1	27.96	169	180	R	LGATLEGTKYTR	I		ZP_02143782.1	twin-arginine translocation pathway signal sequence domain protein, putative
895	928.026	2	1854.03	1854.04	-1.74214	0	68.51	7	23	K	LAEDIVGLTLLEAQELK	T		ZP_02146834.1	50S ribosomal protein L7/L12
1091	661.718	3	1982.13	1982.13	-0.60995	1	40.05	6	23	K	KLAEDIVGLTLLEAQELK	T		ZP_02146834.1	50S ribosomal protein L7/L12
1556	804.132	3	2409.37	2409.37	-0.36773	2	45.57	2	23	M	ADLKKLAEDIVGLTLLEAQELK	T		ZP_02146834.1	50S ribosomal protein L7/L12
894	619.019	3	1854.03	1854.04	-0.58467	0	63.66	7	23	K	LAEDIVGLTLLEAQELK	T		ZP_02146834.1	50S ribosomal protein L7/L12
1090	661.717	3	1982.13	1982.13	-0.246704	1	38.8	6	23	K	KLAEDIVGLTLLEAQELK	T		ZP_02146834.1	50S ribosomal protein L7/L12
255	625.307	2	1248.6	1248.6	-0.0640718	0	50.35	1076	1086	K	TVDPIDGTEFR	F		ZP_02146938.1	hypothetical protein RGBS107_08210
562	785.423	2	1568.83	1568.83	0.198874	0	47.62	1087	1101	R	FGSAIPDGTHLVLSR	N		ZP_02146938.1	hypothetical protein RGBS107_08210
1908	978.151	3	2931.43	2931.43	-1.32324	1	49.47	1157	1186	K	ALSGNSDTLTIRGDNNDTITLAGGNAGGTR	Q		ZP_02146938.1	hypothetical protein RGBS107_08210
254	625.306	2	1248.6	1248.6	0.432485	0	47.43	1076	1086	K	TVDPIDGTEFR	F		ZP_02146938.1	hypothetical protein RGBS107_08210
561	523.951	3	1568.83	1568.83	0.336556	0	36.09	1087	1101	R	FGSAIPDGTHLVLSR	N		ZP_02146938.1	hypothetical protein RGBS107_08210
563	523.951	3	1568.83	1568.83	0.0879636	0	33.05	1087	1101	R	FGSAIPDGTHLVLSR	N		ZP_02146938.1	hypothetical protein RGBS107_08210
564	785.423	2	1568.83	1568.83	0.045894	0	43.54	1087	1101	R	FGSAIPDGTHLVLSR	N		ZP_02146938.1	hypothetical protein RGBS107_08210
169	577.291	2	1152.57	1152.57	-0.311479	0	42.13	149	159	K	SSGTSYPDVLK	C		P00760_Tryp	Cationic trypsin
1306	1082.03	2	2162.05	2162.05	-0.809417	0	58.87	73	92	R	LGEDNINVVEGNEQFISASK	S		P00760_Tryp	Cationic trypsin
1424	1137.08	2	2272.15	2272.15	0.291354	0	43.83	93	112	K	SIVHPSYNSNTLNNDIMLIK	L		P00760_Tryp	Cationic trypsin
168	577.291	2	1152.57	1152.57	-0.207363	0	40.02	149	159	K	SSGTSYPDVLK	C		P00760_Tryp	Cationic trypsin
1304	721.69	3	2162.05	2162.05	0.687311	0	41.19	73	92	R	LGEDNINVVEGNEQFISASK	S		P00760_Tryp	Cationic trypsin
1305	1082.03	2	2162.05	2162.05	-0.134132	0	57.72	73	92	R	LGEDNINVVEGNEQFISASK	S		P00760_Tryp	Cationic trypsin
1426	1137.08	2	2272.15	2272.15	-0.351209	0	34.49	93	112	K	SIVHPSYNSNTLNNDIMLIK	L		P00760_Tryp	Cationic trypsin
1427	758.392	3	2272.15	2272.15	-0.779877	0	22.8	93	112	K	SIVHPSYNSNTLNNDIMLIK	L		P00760_Tryp	Cationic trypsin
1446	763.723	3	2288.15	2288.15	0.313354	0	27.23	93	112	K	SIVHPSYNSNTLNNDIMLIK	L	Oxidation (M) [17]	P00760_Tryp	Cationic trypsin
1447	763.723	3	2288.15	2288.15	0.0773552	0	20.98	93	112	K	SIVHPSYNSNTLNNDIMLIK	L	Oxidation (M) [17]	P00760_Tryp	Cationic trypsin
1050	985.497	2	1968.98	1968.98	-0.408841	1	82.29	157	174	K	DTFSLLGFTAAVEDAEKR	C		ZP_02145517.1	hypothetical protein RGBS107_06804
1625	829.091	3	2484.25	2484.25	-0.0273724	2	60.61	152	174	R	GTQTKDTFSLLGFTAAVEDAEKR	C		ZP_02145517.1	hypothetical protein RGBS107_06804
1048	657.334	3	1968.98	1968.98	0.11732	1	30.72	157	174	K	DTFSLLGFTAAVEDAEKR	C		ZP_02145517.1	hypothetical protein RGBS107_06804
1049	657.334	3	1968.98	1968.98	-0.0655162	1	38.75	157	174	K	DTFSLLGFTAAVEDAEKR	C		ZP_02145517.1	hypothetical protein RGBS107_06804
1051	985.498	2	1968.98	1968.98	-0.845615	1	73.63	157	174	K	DTFSLLGFTAAVEDAEKR	C		ZP_02145517.1	hypothetical protein RGBS107_06804
1624	622.07	4	2484.25	2484.25	0.16826	2	28.5	152	174	R	GTQTKDTFSLLGFTAAVEDAEKR	C		ZP_02145517.1	hypothetical protein RGBS107_06804
1626	622.07	4	2484.25	2484.25	-0.524102	2	30.93	152	174	R	GTQTKDTFSLLGFTAAVEDAEKR	C		ZP_02145517.1	hypothetical protein RGBS107_06804
1627	829.091	3	2484.25	2484.25	-0.6191	2	51.85	152	174	R	GTQTKDTFSLLGFTAAVEDAEKR	C		ZP_02145517.1	hypothetical protein RGBS107_06804
472	748.433	2	1494.85	1494.85	0.577315	0	63.91	320	334	K	GAALNAVQIAELLGR	E		ZP_02146685.1	Aspartate-semialdehyde dehydrogenase, USG-1 related protein
1043	655.721	3	1964.14	1964.14	0.0371664	1	26.97	320	338	K	GAALNAVQIAELLGREVLK	K		ZP_02146685.1	Aspartate-semialdehyde dehydrogenase, USG-1 related protein
1467	1160.03	2	2318.05	2318.05	0.199737	0	49.94	277	297	R	EDGGYVTPVECVGDFATFISR	I		ZP_02146685.1	Aspartate-semialdehyde dehydrogenase, USG-1 related protein
1466	1160.03	2	2318.05	2318.04	4.51372	0	41.31	277	297	R	EDGGYVTPVECVGDFATFISR	I		ZP_02146685.1	Aspartate-semialdehyde dehydrogenase, USG-1 related protein
435	488.277	3	1461.81	1461.81	0.770963	0	26.9	9	21	K	LHQFLPAQANVPK	L		ZP_02145290.1	TRAP dicarboxylate transporter- DctP subunit
1766	887.822	3	2660.45	2660.44	0.618318	0	33.41	153	179	R	SVNGLLTELGATPVGMPVPAIPEALSK	G		ZP_02145290.1	TRAP dicarboxylate transporter- DctP subunit
1778	1338.64	2	2675.26	2675.26	-1.31912	1	48.27	301	324	K	GVDGDALLEQATYLIDKYTAQYDN	-		ZP_02145290.1	TRAP dicarboxylate transporter- DctP subunit
1776	892.761	3	2675.26	2675.26	-0.472103	1	44.74	301	324	K	GVDGDALLEQATYLIDKYTAQYDN	-		ZP_02145290.1	TRAP dicarboxylate transporter- DctP subunit
1777	892.761	3	2675.26	2675.26	-0.808519	1	39.09	301	324	K	GVDGDALLEQATYLIDKYTAQYDN	-		ZP_02145290.1	TRAP dicarboxylate transporter- DctP subunit
1775	1338.64	2	2675.26	2675.26	0.235865	1	46.62	301	324	K	GVDGDALLEQATYLIDKYTAQYDN	-		ZP_02145290.1	TRAP dicarboxylate transporter- DctP subunit
910	623.954	3	1868.84	1868.84	0.151431	0	41.44	141	155	K	ERPLEICSNEACYTK	N		ZP_02145765.1	OmpA/MotB
1540	1193.64	2	2385.27	2385.27	-0.511473	0	84.26	61	83	R	VLFAVDQSTLSPAAQSVLQGQAR	W		ZP_02145765.1	OmpA/MotB
911	623.954	3	1868.84	1868.84	-0.0572548	0	38.37	141	155	K	ERPLEICSNEACYTK	N		ZP_02145765.1	OmpA/MotB
1539	796.096	3	2385.27	2385.27	0.0570167	0	45.58	61	83	R	VLFAVDQSTLSPAAQSVLQGQAR	W		ZP_02145765.1	OmpA/MotB
1541	796.096	3	2385.27	2385.27	-0.710193	0	53.54	61	83	R	VLFAVDQSTLSPAAQSVLQGQAR	W		ZP_02145765.1	OmpA/MotB
969	637.666	3	1909.98	1909.98	-0.288485	1	40.39	455	472	R	GADRIDHLGFAQLGADVR	I		ZP_02144038.1	hypothetical protein RGBS107_15846
1482	779.068	3	2334.18	2334.18	-0.723165	1	43.06	434	454	R	GSGRDTITDFQLGEDLIQITR	G		ZP_02144038.1	hypothetical protein RGBS107_15846
1939	762.11	4	3044.41	3044.41	-0.508801	1	38.55	191	218	R	IQEGSATDEALLSTNVDDTNRSDMIHGR	G		ZP_02144038.1	hypothetical protein RGBS107_15846
966	478.501	4	1909.98	1909.98	0.232987	1	20.33	455	472	R	GADRIDHLGFAQLGADVR	I		ZP_02144038.1	hypothetical protein RGBS107_15846
968	478.501	4	1909.98	1909.98	0.0445032	1	26.67	455	472	R	GADRIDHLGFAQLGADVR	I		ZP_02144038.1	hypothetical protein RGBS107_15846
967	637.666	3	1909.98	1909.98	0.10419	1	38.77	455	472	R	GADRIDHLGFAQLGADVR	I		ZP_02144038.1	hypothetical protein RGBS107_15846
1481	779.068	3	2334.18	2334.18	-0.170509	1	32.44	434	454	R	GSGRDTITDFQLGEDLIQITR	G		ZP_02144038.1	hypothetical protein RGBS107_15846
1940	762.11	4	3044.41	3044.41	-0.666467	1	37.43	191	218	R	IQEGSATDEALLSTNVDDTNRSDMIHGR	G		ZP_02144038.1	hypothetical protein RGBS107_15846
1469	776.061	3	2325.16	2325.16	-0.340622	1	36.87	350	370	R	GYGTDIITDFTVGEDRIQIGR	G		ZP_02144037.1	Hemolysin-type calcium-binding region
1857	953.123	3	2856.34	2856.35	-0.840584	0	22.91	87	115	R	FSASSGAALEAAILTGDDTITSNMAEGTR	W		ZP_02144037.1	Hemolysin-type calcium-binding region
2027	1060.21	3	3177.59	3177.6	-0.433976	0	61.33	2	31	M	AIFTVNDPTGTLSLNNLGDLGFDNISLNSR	S		ZP_02144037.1	Hemolysin-type calcium-binding region
2028	1060.21	3	3177.59	3177.6	-0.660562	0	58.73	2	31	M	AIFTVNDPTGTLSLNNLGDLGFDNISLNSR	S		ZP_02144037.1	Hemolysin-type calcium-binding region
85	509.771	2	1017.53	1017.53	0.124812	0	59.67	44	52	R	MLDSVNALR	E		ZP_02145377.1	Allergen V5/Tpx-1 related protein
1518	787.419	3	2359.24	2359.24	-0.125464	0	58.99	53	75	R	EAAGRPTVQLNPQLTAAAATHSR	D		ZP_02145377.1	Allergen V5/Tpx-1 related protein
84	509.771	2	1017.53	1017.53	0.4393	0	55.51	44	52	R	MLDSVNALR	E		ZP_02145377.1	Allergen V5/Tpx-1 related protein
1520	787.42	3	2359.24	2359.24	-0.977434	0	54.04	53	75	R	EAAGRPTVQLNPQLTAAAATHSR	D		ZP_02145377.1	Allergen V5/Tpx-1 related protein
333	668.867	2	1335.72	1335.72	-0.489624	0	42.48	288	298	K	NFEIVVPLYSR	L		ZP_02143560.1	Twin-arginine translocation pathway signal
1722	1293.1	2	2584.19	2584.19	-1.17406	0	75.39	362	386	R	AGSFNPCAVVEALEGFEFDGLGNGK	T		ZP_02143560.1	Twin-arginine translocation pathway signal
1719	862.404	3	2584.19	2584.19	0.604445	0	45.79	362	386	R	AGSFNPCAVVEALEGFEFDGLGNGK	T		ZP_02143560.1	Twin-arginine translocation pathway signal
1720	862.404	3	2584.19	2584.19	0.17491	0	56.77	362	386	R	AGSFNPCAVVEALEGFEFDGLGNGK	T		ZP_02143560.1	Twin-arginine translocation pathway signal
1721	1293.1	2	2584.19	2584.19	-0.423343	0	69.04	362	386	R	AGSFNPCAVVEALEGFEFDGLGNGK	T		ZP_02143560.1	Twin-arginine translocation pathway signal
381	468.937	3	1403.79	1403.79	0.128937	1	26.21	6	17	R	TFSIIKPDATRR	N		ZP_02147106.1	nucleoside diphosphate kinase
656	822.904	2	1643.79	1643.79	0.0930774	0	59.86	88	104	R	EVMGATNPADAAAGTIR	A		ZP_02147106.1	nucleoside diphosphate kinase
972	638.986	3	1913.94	1913.94	0.202201	1	31.39	86	104	K	NREVMGATNPADAAAGTIR	A		ZP_02147106.1	nucleoside diphosphate kinase
1173	1010.51	2	2018.99	2019	-2.5161	1	44.28	219	236	K	ADGSLNALLEKWEIEGQF	-		ZP_02147056.1	extracellular solute-binding protein, family 3
1772	1337.61	2	2673.2	2673.2	-1.27712	0	39.42	25	48	R	LGTEGAYPPYNFLNDDGQVDGFER	E		ZP_02147056.1	extracellular solute-binding protein, family 3
2168	1206.88	3	3617.63	3617.63	-0.866866	1	32.49	25	56	R	LGTEGAYPPYNFLNDDGQVDGFERELGDELCK	R		ZP_02147056.1	extracellular solute-binding protein, family 3
1174	1010.51	2	2018.99	2019	-3.66518	1	43.19	219	236	K	ADGSLNALLEKWEIEGQF	-		ZP_02147056.1	extracellular solute-binding protein, family 3
373	696.382	2	1390.75	1390.75	0.299119	0	55.84	235	246	R	YGQQVLDVILPF	-		ZP_02145474.1	flagellar L-ring protein
765	587.64	3	1759.9	1759.9	-0.318769	1	59.56	219	234	R	VSYGGRGQITDVQQPR	Y		ZP_02145474.1	flagellar L-ring protein
374	696.383	2	1390.75	1390.75	-0.923242	0	37.48	235	246	R	YGQQVLDVILPF	-		ZP_02145474.1	flagellar L-ring protein
764	587.639	3	1759.9	1759.9	0.107393	1	44.75	219	234	R	VSYGGRGQITDVQQPR	Y		ZP_02145474.1	flagellar L-ring protein
690	839.938	2	1677.86	1677.86	-0.0858235	0	85.56	607	622	R	FAPLADTSVLFDTGPK	A		ZP_02144104.1	Twin-arginine translocation pathway signal
1865	954.799	3	2861.38	2861.38	0.133502	1	27.03	561	589	R	AGGGGAFPGAMGDTVVFEGPDTNRDVIVR	Y		ZP_02144104.1	Twin-arginine translocation pathway signal
691	839.939	2	1677.86	1677.86	-0.741419	0	83.41	607	622	R	FAPLADTSVLFDTGPK	A		ZP_02144104.1	Twin-arginine translocation pathway signal
771	884.95	2	1767.88	1767.88	-1.03231	0	54.24	249	263	R	VSSIIDDWAPYYIAR	T		ZP_02144450.1	basic membrane lipoprotein
1195	680.053	3	2037.14	2037.14	-0.0466341	1	31.03	288	307	K	IGEITDAVPAAVKEEALALK	A		ZP_02144450.1	basic membrane lipoprotein
1683	631.557	4	2522.2	2522.2	0.0896044	1	21.51	29	51	K	VGFVYVGPVGDGGWTYEHDQGRK	A		ZP_02144450.1	basic membrane lipoprotein
770	884.949	2	1767.88	1767.88	-0.613728	0	50.92	249	263	R	VSSIIDDWAPYYIAR	T		ZP_02144450.1	basic membrane lipoprotein
1196	680.053	3	2037.14	2037.14	-0.591516	1	22.64	288	307	K	IGEITDAVPAAVKEEALALK	A		ZP_02144450.1	basic membrane lipoprotein
81	503.31	2	1004.61	1004.61	-0.106509	0	36.32	73	81	R	GIPALFIFK	N		ZP_02145429.1	thioredoxin
974	638.995	3	1913.96	1913.96	-0.428953	1	37.92	54	72	K	IAKVDVDSNPNAASAMGVR	G		ZP_02145429.1	thioredoxin
996	644.341	3	1930	1930	1.07409	1	29.19	36	53	K	QIGPALEELAAEYGDKVK	I		ZP_02145429.1	thioredoxin
80	503.31	2	1004.61	1004.61	0.311565	0	34.42	73	81	R	GIPALFIFK	N		ZP_02145429.1	thioredoxin
973	638.994	3	1913.96	1913.96	0.824991	1	37.06	54	72	K	IAKVDVDSNPNAASAMGVR	G		ZP_02145429.1	thioredoxin
997	644.342	3	1930	1930	0.21917	1	21.16	36	53	K	QIGPALEELAAEYGDKVK	I		ZP_02145429.1	thioredoxin
1155	504.26	4	2013.01	2013.01	0.425731	1	37.05	121	138	R	KGVEFHNGKPVTAEDVMR	T		ZP_02144905.1	peptide/nickel/opine uptake family ABC transporter, periplasmic substrate-binding protein
1938	1014.54	3	3040.59	3040.59	-1.44807	0	42.46	375	404	R	VSDVAFPGALDAAQLFQQSANAAGIPLELK	R		ZP_02144905.1	peptide/nickel/opine uptake family ABC transporter, periplasmic substrate-binding protein
1937	1014.54	3	3040.59	3040.59	-1.08301	0	28.59	375	404	R	VSDVAFPGALDAAQLFQQSANAAGIPLELK	R		ZP_02144905.1	peptide/nickel/opine uptake family ABC transporter, periplasmic substrate-binding protein
512	765.883	2	1529.75	1529.75	-0.469357	0	60.9	119	131	R	AFYLTFDNVEVGR	M		ZP_02146583.1	D-xylose ABC transporter, substrate-binding protein
631	810.427	2	1618.84	1618.84	-0.0716563	0	28.44	136	150	R	AVLEAQPSGNYVMIK	G		ZP_02146583.1	D-xylose ABC transporter, substrate-binding protein
513	765.883	2	1529.75	1529.75	-0.626245	0	53.14	119	131	R	AFYLTFDNVEVGR	M		ZP_02146583.1	D-xylose ABC transporter, substrate-binding protein
632	810.427	2	1618.84	1618.84	-0.294038	0	26.28	136	150	R	AVLEAQPSGNYVMIK	G		ZP_02146583.1	D-xylose ABC transporter, substrate-binding protein
1257	1040.49	2	2078.96	2078.96	0.912475	0	50.56	267	286	R	SQGDFDLVTGPFPGMGETPK	G		ZP_02144717.1	sugar ABC transporter, periplasmic sugar-binding protein
1906	977.804	3	2930.39	2930.39	-0.198267	1	34.56	389	415	R	IVTGDATDMKELQQDMVEEVADLLPNG	-		ZP_02144717.1	sugar ABC transporter, periplasmic sugar-binding protein
1907	977.804	3	2930.39	2930.39	-0.454206	1	21.25	389	415	R	IVTGDATDMKELQQDMVEEVADLLPNG	-		ZP_02144717.1	sugar ABC transporter, periplasmic sugar-binding protein
379	702.847	2	1403.68	1403.68	0.216574	0	60.89	82	94	K	GQGFDIVSPTNNR	S		ZP_02146669.1	Twin-arginine translocation pathway signal
378	702.847	2	1403.68	1403.68	0.473043	0	52.4	82	94	K	GQGFDIVSPTNNR	S		ZP_02146669.1	Twin-arginine translocation pathway signal
253	624.325	2	1246.63	1246.63	-0.192518	0	31.03	257	268	R	GFFGAPGLPQEK	V		ZP_02145970.1	bordetella uptake gene family protein
893	617.985	3	1850.93	1850.93	-0.074557	1	25.42	257	273	R	GFFGAPGLPQEKVDAYR	A		ZP_02145970.1	bordetella uptake gene family protein
252	624.325	2	1246.63	1246.63	-0.0962591	0	28.68	257	268	R	GFFGAPGLPQEK	V		ZP_02145970.1	bordetella uptake gene family protein
892	617.984	3	1850.93	1850.93	0.233396	1	20.09	257	273	R	GFFGAPGLPQEKVDAYR	A		ZP_02145970.1	bordetella uptake gene family protein
456	743.861	2	1485.71	1485.71	-0.447598	0	71.56	366	380	K	GDDIINGGGGDDILR	G		ZP_02147451.1	Hemolysin-type calcium-binding protein
455	743.86	2	1485.71	1485.71	0.0370194	0	68.59	366	380	K	GDDIINGGGGDDILR	G		ZP_02147451.1	Hemolysin-type calcium-binding protein
356	455.91	3	1364.71	1364.71	0.80237	1	37.36	218	230	R	LAANADYFKGAPK	M		ZP_02144479.1	extracellular solute-binding protein, family 5
1400	757.043	3	2268.11	2268.11	-0.412679	0	33.84	238	258	R	HVAEAATQELLLESGDIDMAR	N		ZP_02144479.1	extracellular solute-binding protein, family 5
357	455.91	3	1364.71	1364.71	0.274784	1	36.24	218	230	R	LAANADYFKGAPK	M		ZP_02144479.1	extracellular solute-binding protein, family 5
1401	757.043	3	2268.11	2268.11	-0.66399	0	21.53	238	258	R	HVAEAATQELLLESGDIDMAR	N		ZP_02144479.1	extracellular solute-binding protein, family 5
1113	999.013	2	1996.01	1996.01	-1.07615	0	70.74	64	83	K	MLAGGSGYDVVVPTGSFLAR	Q		ZP_02145339.1	putrescine ABC transporter, periplasmic putrescine-binding protein
1112	999.013	2	1996.01	1996.01	-0.885767	0	60.89	64	83	K	MLAGGSGYDVVVPTGSFLAR	Q		ZP_02145339.1	putrescine ABC transporter, periplasmic putrescine-binding protein
626	809.385	2	1616.75	1616.76	-0.646356	0	68.82	28	43	R	GGPSTYNDNVIGGNPR	D		ZP_02147264.1	polynucleotide phosphorylase/polyadenylase
627	809.385	2	1616.75	1616.76	-0.869024	0	63.06	28	43	R	GGPSTYNDNVIGGNPR	D		ZP_02147264.1	polynucleotide phosphorylase/polyadenylase
447	738.867	2	1475.72	1475.72	-0.657307	0	68.55	470	482	R	NMTLDQISDDLLV	-		ZP_02144853.1	Alkaline metalloprotease precursor PrtA
448	738.867	2	1475.72	1475.72	-1.1452	0	57.54	470	482	R	NMTLDQISDDLLV	-		ZP_02144853.1	Alkaline metalloprotease precursor PrtA
344	677.343	2	1352.67	1352.67	0.360028	0	42.16	121	132	K	AAADFTTQPLYR	Y		ZP_02147042.1	Phosphopyruvate hydratase
769	588.636	3	1762.88	1762.89	-0.0470819	1	25.01	35	52	R	AAVPSGASTGAYEAVEKR	D		ZP_02147042.1	Phosphopyruvate hydratase
768	588.636	3	1762.88	1762.89	-0.0470819	1	22.73	35	52	R	AAVPSGASTGAYEAVEKR	D		ZP_02147042.1	Phosphopyruvate hydratase
170	578.317	2	1154.62	1154.62	0.0441704	0	67.01	53	63	K	TGPNLWGVVGR	T		ZP_02146737.1	cytochrome c, class I
171	578.317	2	1154.62	1154.62	-0.579411	0	52.77	53	63	K	TGPNLWGVVGR	T		ZP_02146737.1	cytochrome c, class I
1756	1323.67	2	2645.31	2645.32	-4.14771	0	64.84	397	422	R	VVTALDLDGVAIEGSDSLDNPTAVFQ	-		ZP_02146004.1	lipoprotein, putative
56	492.316	2	982.617	982.617	0.452872	0	63.7	102	110	R	TPLSLILAR	N		ZP_02147256.1	outer membrane lipoprotein carrier protein LolA, putative
57	492.316	2	982.617	982.617	0.269688	0	61.38	102	110	R	TPLSLILAR	N		ZP_02147256.1	outer membrane lipoprotein carrier protein LolA, putative
637	811.408	2	1620.8	1620.8	-1.07848	1	61.04	154	167	K	DRVNLIAYLDSLDD	-		ZP_02144654.1	cytochrome c552
636	811.406	2	1620.8	1620.8	1.63623	1	53.46	154	167	K	DRVNLIAYLDSLDD	-		ZP_02144654.1	cytochrome c552
219	600.824	2	1199.63	1199.63	0.0766901	0	58.88	80	90	K	LGTPVMQADLR	A		ZP_02146099.1	imidazole glycerol phosphate synthase subunit HisF
218	600.824	2	1199.63	1199.63	0.276751	0	49.41	80	90	K	LGTPVMQADLR	A		ZP_02146099.1	imidazole glycerol phosphate synthase subunit HisF
342	676.84	2	1351.67	1351.67	0.186437	0	58.75	171	182	K	FAPFVSDEVDVK	I		ZP_02144096.1	YceI
343	676.84	2	1351.67	1351.67	0.00887793	0	39.9	171	182	K	FAPFVSDEVDVK	I		ZP_02144096.1	YceI
806	901	2	1799.99	1799.99	-0.227224	0	57.56	69	85	R	DGILFVPEVLLAANAMK	G		ZP_02143628.1	5-methyltetrahydrofolate--homocysteine S-methyltransferase
807	901.002	2	1799.99	1799.99	-1.72723	0	49.19	69	85	R	DGILFVPEVLLAANAMK	G		ZP_02143628.1	5-methyltetrahydrofolate--homocysteine S-methyltransferase
453	740.904	2	1479.79	1479.79	-0.093932	1	33.15	382	394	R	ELSIDDLPIPVRN	-		ZP_02146678.1	branched-chain amino acid ABC transporter, periplasmic branched-chain amino acid-binding protein
826	604.347	3	1810.02	1810.02	-0.0292814	1	22.54	69	84	K	IVVIEKDTQLKPENGK	A		ZP_02146678.1	branched-chain amino acid ABC transporter, periplasmic branched-chain amino acid-binding protein
454	740.904	2	1479.79	1479.79	-0.431817	1	28.82	382	394	R	ELSIDDLPIPVRN	-		ZP_02146678.1	branched-chain amino acid ABC transporter, periplasmic branched-chain amino acid-binding protein
1355	731.336	3	2190.99	2190.99	-0.293932	1	55.25	131	149	R	SATRYPSQVTYTGTCQEDK	-		ZP_02143882.1	hypothetical protein RGBS107_15066
1354	731.335	3	2190.99	2190.98	0.294845	1	52.76	131	149	R	SATRYPSQVTYTGTCQEDK	-		ZP_02143882.1	hypothetical protein RGBS107_15066
1383	751.741	3	2252.2	2252.2	-0.506171	1	36.81	97	117	K	VVSLPEATDADRVELADALIR	T		ZP_02145778.1	Tetratricopeptide region
1384	751.742	3	2252.2	2252.2	-0.679335	1	34.27	97	117	K	VVSLPEATDADRVELADALIR	T		ZP_02145778.1	Tetratricopeptide region
429	727.353	2	1452.69	1452.69	0.283611	0	54.82	145	155	R	IVQEFEEFINW	-		ZP_02145627.1	hypothetical protein RGBS107_07354
428	727.353	2	1452.69	1452.69	0.779243	0	41.65	145	155	R	IVQEFEEFINW	-		ZP_02145627.1	hypothetical protein RGBS107_07354
1807	908.441	3	2722.3	2722.3	-0.348969	1	51.52	80	108	R	TSGAGTLASSGSSSDDIARETAAALEAAR	S		ZP_02144888.1	50S ribosomal protein L33
865	917.04	2	1832.07	1832.07	-0.000545832	0	50.84	139	156	R	ALGLPLTELVEVQVLPAA	-		ZP_02146193.1	hypothetical protein RGBS107_12162
866	917.04	2	1832.07	1832.07	-0.000545832	0	44.02	139	156	R	ALGLPLTELVEVQVLPAA	-		ZP_02146193.1	hypothetical protein RGBS107_12162
897	619.985	3	1856.93	1856.93	-0.452359	0	25.44	2	18	M	AFELPDLPYAHDALASK	G		ZP_02147370.1	Superoxide dismutase
958	635.629	3	1903.86	1903.86	-0.526298	0	24.6	19	34	K	GMSAETLEYHHDLHHK	A		ZP_02147370.1	Superoxide dismutase
896	619.984	3	1856.93	1856.93	-0.242335	0	23.38	2	18	M	AFELPDLPYAHDALASK	G		ZP_02147370.1	Superoxide dismutase
959	635.629	3	1903.86	1903.86	-0.620842	0	23.83	19	34	K	GMSAETLEYHHDLHHK	A		ZP_02147370.1	Superoxide dismutase
902	933.489	2	1864.96	1864.96	-0.936748	0	49.93	218	234	K	IVGEPLGTEDFGFIFPK	G		ZP_02144288.1	extracellular solute-binding protein, family 3
903	933.489	2	1864.96	1864.96	-1.19413	0	47.9	218	234	K	IVGEPLGTEDFGFIFPK	G		ZP_02144288.1	extracellular solute-binding protein, family 3
385	703.396	2	1404.78	1404.78	-1.24788	0	49.53	220	231	R	SLITPFLQFSPR	R		ZP_02144286.1	Peptidyl-dipeptidase Dcp
384	703.396	2	1404.78	1404.78	-0.735348	0	49.38	220	231	R	SLITPFLQFSPR	R		ZP_02144286.1	Peptidyl-dipeptidase Dcp
324	658.844	2	1315.67	1315.67	-0.11477	0	48.73	130	141	R	SDNTAANLLLER	I		ZP_02146152.1	Beta-lactamase class A
1955	1030.21	3	3087.63	3087.62	0.976803	0	47.09	39	69	R	IAVTPTLATITLGVTEEAEEAALAMSAVSTK	M		ZP_02145938.1	hypothetical protein RGBS107_10881
1956	1030.22	3	3087.63	3087.63	-1.04417	0	37.47	39	69	R	IAVTPTLATITLGVTEEAEEAALAMSAVSTK	M		ZP_02145938.1	hypothetical protein RGBS107_10881
482	753.401	2	1504.79	1504.79	0.1462	1	44.15	296	309	R	GFAALSDAEKIDLR	G		ZP_02146562.1	type I secretion target repeat protein
480	502.603	3	1504.79	1504.79	0.48246	1	39.52	296	309	R	GFAALSDAEKIDLR	G		ZP_02146562.1	type I secretion target repeat protein
481	502.603	3	1504.79	1504.79	0.422651	1	39.91	296	309	R	GFAALSDAEKIDLR	G		ZP_02146562.1	type I secretion target repeat protein
810	601.639	3	1801.9	1801.89	0.722573	0	44.03	477	495	R	SGVEQAIAAAFAADSAAPR	K		ZP_02143699.1	hypothetical protein RGBS107_14151
1111	998.996	2	1995.97	1995.98	-2.10674	0	40.74	807	825	R	SNLVGMGVIPFEFTGGDTR	K		ZP_02144175.1	aconitate hydratase
669	830.921	2	1659.83	1659.83	-0.732004	0	40.38	249	261	R	WNELPEDLQTLFR	V		ZP_02144348.1	bacterial extracellular solute-binding protein, family 7
282	642.841	2	1283.67	1283.67	-0.173721	2	35.03	105	115	R	KADAGPYFLRF	-		ZP_02147286.1	hypothetical protein RGBS107_05509
706	566.665	3	1696.97	1696.97	-0.98764	1	34.41	216	231	R	VSVLETTAPAVVLDRK	M		ZP_02145208.1	inorganic pyrophosphatase, manganese-dependent
195	588.339	2	1174.66	1174.66	-0.265608	1	34	346	355	R	DMIDILKSLK	A		ZP_02145458.1	flagellar P-ring protein
571	786.425	2	1570.84	1570.83	0.599681	0	33.71	140	155	R	QLLGSLGNFGPGGLIE	-		ZP_02147025.1	lipoprotein, SmpA/OmlA family
555	522.248	3	1563.72	1563.72	-0.337017	1	33.62	97	109	R	AYYEAGYKTDVER	I		ZP_02144772.1	hypothetical protein RGBS107_17528
556	522.248	3	1563.72	1563.72	-0.452127	1	26.85	97	109	R	AYYEAGYKTDVER	I		ZP_02144772.1	hypothetical protein RGBS107_17528
782	889.425	2	1776.84	1776.84	-0.0320795	0	32.92	77	94	R	MAGTGGSDLPNVPAEFSK	L		ZP_02144041.1	dihydrolipoamide dehydrogenase
1019	488.996	4	1951.95	1951.95	0.25308	1	29.68	58	75	R	TSVKVDGDTMHVGNHSIR	L		ZP_02144380.1	glyceraldehyde-3-phosphate dehydrogenase, type I
729	573.943	3	1718.81	1718.81	0.175121	1	28.54	52	66	R	EIADETQSADSLRER	L		ZP_02145648.1	DNA-directed RNA polymerase omega subunit
728	573.943	3	1718.81	1718.81	0.175121	1	23.79	52	66	R	EIADETQSADSLRER	L		ZP_02145648.1	DNA-directed RNA polymerase omega subunit
1095	662.726	3	1985.16	1985.16	-0.0604486	1	25.9	134	151	R	LIIKEFPILGEASVLTSR	F		ZP_02147167.1	amidase
1094	662.726	3	1985.16	1985.15	0.680048	1	23.56	134	151	R	LIIKEFPILGEASVLTSR	F		ZP_02147167.1	amidase
92	522.813	2	1043.61	1043.61	0.473356	0	25.58	257	265	K	AVTPFLLQR	I		ZP_02143798.1	Indigoidine synthase A like protein
93	522.813	2	1043.61	1043.61	0.339206	0	24.51	257	265	K	AVTPFLLQR	I		ZP_02143798.1	Indigoidine synthase A like protein
1182	506.516	4	2022.04	2022.03	0.485155	2	21.88	72	90	R	GAGRLPEAPSTQDGLRNQR	L		ZP_02146568.1	EPS I polysaccharide export outer membrane protein epsA precursor/Periplasmic protein involved in p
1183	506.516	4	2022.04	2022.03	0.366463	2	20.58	72	90	R	GAGRLPEAPSTQDGLRNQR	L		ZP_02146568.1	EPS I polysaccharide export outer membrane protein epsA precursor/Periplasmic protein involved in p
33	462.262	2	922.51	922.51	-0.060704	0	21.69	114	120	R	MLFPFLR	R		ZP_02145417.1	protein-export protein SecB
2089	1100.23	3	3297.68	3297.68	-1.122	0	20.71	396	429	R	APLNTGTGGVGAGDTGGNAIANPLLSQSFIQMLR	V		ZP_02144131.1	peptidase U35, phage prohead HK97

## Sheet: Table S2
Table S2. List of proteins identified in the whole exoproteome from Phaeobacter strain DSM17395 using a standard shotgun procedure.
Accession	Functional annotation	Protein Mascot Score	Protein mass (Da)	Sequence Coverage (%)	Number of unique peptides	Spectral Count
ZP_02145485.1	flagellin-like protein	1118.43	28065	65.5556	18	55
ZP_02143869.1	phosphate ABC transporter, periplasmic phosphate-binding protein	1000.97	37145.6	66.6667	17	41
ZP_02144235.1	Hemolysin-type calcium-binding protein	999.71	115932	19.964	16	52
ZP_02146962.1	extracellular solute-binding protein, family 1	921.99	47414.9	57.2748	15	37
ZP_02144316.1	putative iron ABC transporter, periplasmic binding protein	899.43	35197.6	56.7485	14	31
ZP_02147263.1	outer membrane porin	842.67	31831	34.1853	13	86
ZP_02145205.1	chaperonin GroEL	842.05	57749.8	40	15	27
ZP_02144302.1	glutathione synthetase	755.91	39420.4	41.0256	11	26
ZP_02147202.1	TRAP dicarboxylate transporter, DctP subunit	727.71	36346.9	42.6426	11	27
ZP_02146543.1	hypothetical protein RGBS107_00865	696.33	47171.2	44.6712	11	25
ZP_02146523.1	oligopeptide/dipeptide ABC transporter, periplasmic substrate-binding protein	673.02	57342.4	28.7645	11	28
ZP_02146401.1	phosphonate ABC transporter, periplasmic phosphonate-binding protein	682.94	32128	64.9007	12	30
ZP_02143908.1	TRAP transporter solute receptor, TAXI family protein	629.15	34083.7	32.3988	12	32
ZP_02146891.1	glutamate/glutamine/aspartate/asparagine ABC transporter, periplasmic substrate-binding protein	620.68	35344.7	53.2544	10	22
ZP_02144531.1	OmpA/MotB	561.99	22083.4	61.1872	9	20
ZP_02146376.1	putative sugar ABC transporter, periplasmic sugar-binding protein	548.72	34310.8	66.7674	12	23
ZP_02143879.1	Extracellular ligand-binding receptor	531.27	39918.7	48.1108	9	23
ZP_02146522.1	Hemolysin-type calcium-binding region	516.91	31794.2	34.8534	8	20
ZP_02147476.1	extracellular solute-binding protein, family 3	455.63	27537.1	51.1628	9	16
ZP_02146184.1	extracellular solute-binding protein, family 5	468.83	61051.1	26.6784	8	16
ZP_02144107.1	hypothetical protein RGBS107_16191	398.35	40145	37.5	7	13
ZP_02146534.1	hypothetical protein RGBS107_00820	399.59	20164.9	53.3679	7	18
ZP_02144040.1	peptidyl-prolyl cis-trans isomerase, cyclophilin-type	377.45	19268.5	60.1093	6	13
ZP_02147278.1	thiol:disulfide interchange protein, DsbA family	357.71	24389	39.9103	6	14
ZP_02146027.1	EF hand domain protein	350.04	17616.7	49.1018	6	15
ZP_02144105.1	bifunctional 2',3'-cyclic nucleotide 2'-phosphodiesterase/3'-nucleotidase periplasmic precursor protein	345.08	44916.6	18.2464	5	10
ZP_02145689.1	extracellular solute-binding protein, family 1	331.83	64572.2	16.9844	6	14
ZP_02146065.1	polysaccharide export protein	327.06	40082.1	26.1905	6	11
ZP_02146810.1	zinc/manganese/iron ABC transporter, periplasmic zinc/manganese/iron-binding protein	318.23	34197.3	23.839	6	14
ZP_02146783.1	ferric iron ABC transporter, periplasmic ferric iron-binding protein	295.32	36278.1	25.7396	5	10
ZP_02144567.1	toluene tolerance family protein	283.68	22242	30.198	5	11
ZP_02146321.1	acetyl-CoA acetyltransferase	272.25	21235.9	31.2821	4	9
ZP_02145961.1	extracellular solute-binding protein, family 1	269.19	48328.2	19.7778	6	13
ZP_02145455.1	S-adenosyl-L-homocysteine hydrolase	268	45860.3	12.5	4	8
ZP_02145125.1	hypothetical protein RGBS107_19293	264.02	16703.2	26.9231	5	11
ZP_02147151.1	bacterial extracellular solute-binding protein, family 7	260.16	38307.7	24.4444	5	10
ZP_02145302.1	thiamin transporter substrate binding subunit	258.52	34529.1	31.6923	6	10
ZP_02143510.1	Ser/Thr protein phosphatase/nucleotidase, putative	252.06	56013.6	22.8571	6	9
ZP_02143583.1	ABC transporter, periplasmic substrate-binding protein	197.3	35535.5	12.8049	4	7
ZP_02145764.1	TolB-like protein	221.5	47963.3	8.52018	3	5
ZP_02146343.1	malate dehydrogenase, NAD-dependent	211.2	33617.2	17.8125	4	4
ZP_02145138.1	ornithine carbamoyltransferase	202.88	18268.9	56.9767	5	9
ZP_02143988.1	Hemolysin-type calcium-binding region	190.56	30261.7	23.9865	3	26
ZP_02145335.1	polyamine ABC trasnporter, periplasmic polyamine-binding protein	184.34	40505.6	9.51087	3	8
ZP_02147467.1	polysaccharide export protein	163.99	40481.7	10.2902	3	5
ZP_02145206.1	chaperonin, 10 kDa	179.64	10150.2	42.1053	3	6
ZP_02144407.1	tungstate ABC transporter, tungstate-binding protein	174.76	28151.2	21.3483	3	5
ZP_02146479.1	Inosine/uridine-preferring nucleoside hydrolase	166.68	32446.4	10.1307	2	4
ZP_02146535.1	peptidase M23B	164.52	24680.2	21.0526	4	7
ZP_02143782.1	twin-arginine translocation pathway signal sequence domain protein, putative	159.19	18944.5	30.6011	3	4
ZP_02146834.1	50S ribosomal protein L7/L12	154.13	12695.8	17.7419	3	5
ZP_02146938.1	hypothetical protein RGBS107_08210	147.44	121783	4.60905	3	7
P00760_Tryp	Cationic trypsin	144.83	25768.6	20.7317	3	10
ZP_02145517.1	hypothetical protein RGBS107_06804	142.9	18882.4	13.0682	2	8
ZP_02146685.1	Aspartate-semialdehyde dehydrogenase, USG-1 related protein	140.82	37228.1	11.7647	3	4
ZP_02145290.1	TRAP dicarboxylate transporter- DctP subunit	108.58	35800.9	19.7531	3	6
ZP_02145765.1	OmpA/MotB	125.7	17332.6	22.4852	2	5
ZP_02144038.1	hypothetical protein RGBS107_15846	122	51273.5	13.4538	3	8
ZP_02144037.1	Hemolysin-type calcium-binding region	121.11	43471.6	19.3237	3	4
ZP_02145377.1	Allergen V5/Tpx-1 related protein	118.66	17810.9	19.6319	2	4
ZP_02143560.1	Twin-arginine translocation pathway signal	117.87	47167.2	8.03571	2	5
ZP_02147106.1	nucleoside diphosphate kinase	117.46	15062.6	22.1429	3	3
ZP_02147056.1	extracellular solute-binding protein, family 3	116.19	25141.3	21.1864	3	4
ZP_02145474.1	flagellar L-ring protein	115.4	26550.8	11.3821	2	4
ZP_02144104.1	Twin-arginine translocation pathway signal	112.59	69984	6.90184	2	3
ZP_02144450.1	basic membrane lipoprotein	106.78	38299	16.2011	3	5
ZP_02145429.1	thioredoxin	103.43	11204.6	43.3962	3	6
ZP_02144905.1	peptide/nickel/opine uptake family ABC transporter, periplasmic substrate-binding protein	79.51	57635.1	9.09091	2	3
ZP_02146583.1	D-xylose ABC transporter, substrate-binding protein	89.34	35152.5	8.21114	2	4
ZP_02144717.1	sugar ABC transporter, periplasmic sugar-binding protein	85.12	45370.1	11.3253	2	3
ZP_02145970.1	bordetella uptake gene family protein	56.45	33845.8	5.23077	2	4
ZP_02144479.1	extracellular solute-binding protein, family 5	71.2	57617.4	6.43939	2	4
ZP_02147042.1	Phosphopyruvate hydratase	67.17	45320.6	7.07547	2	3
ZP_02146678.1	branched-chain amino acid ABC transporter, periplasmic branched-chain amino acid-binding protein	55.69	42751.2	7.36041	2	3
ZP_02147370.1	Superoxide dismutase	50.04	22164.5	16.5829	2	4

## Sheet: Table S3
Table S3. List of tryptic peptides identified in the 55-kDa SDS-PAGE band of the exoproteome from Phaeobacter strain DSM17395 using a standard shotgun procedure.
MS/MS Query	m/z observed	z	Peptide mass observed (Da)	Peptide mass expected (Da)	Error (ppm)	Missed cleavage	Mascot score (peptide)	Start (AA position)	Stop (AA position)	Previous AA	Peptide sequence	Following AA	Modifications	Protein accession	Protein functional annotation
42	428.274	1.9953	854.534	854.534	0.146279	0	61.16	372	380	K	LAGGVAVIR	V		ZP_02145205.1	chaperonin GroEL
182	385.252	2.99216	1152.73	1152.73	0.437221	1	28.65	369	380	R	VAKLAGGVAVIR	V		ZP_02145205.1	chaperonin GroEL
202	401.228	2.99247	1200.66	1200.66	0.160745	1	21.13	273	284	K	IAAVKAPGFGDR	R		ZP_02145205.1	chaperonin GroEL
228	623.313	1.99677	1244.61	1244.61	-0.18319	1	62.27	394	404	K	DRVDDALNATR	A		ZP_02145205.1	chaperonin GroEL
282	651.862	1.99691	1301.71	1301.71	0.203578	1	73.84	37	48	R	NVVLDKSFGAPR	I		ZP_02145205.1	chaperonin GroEL
324	679.379	1.99703	1356.74	1356.74	0.271238	0	69.77	16	28	R	MLNGVNILADAVK	V		ZP_02145205.1	chaperonin GroEL
327	453.261	2.99333	1356.76	1356.76	-0.148884	2	38.22	273	285	K	IAAVKAPGFGDRR	K		ZP_02145205.1	chaperonin GroEL
346	694.357	1.9971	1386.7	1386.7	0.174515	0	75.94	169	181	K	VGNEGVITVEENK	G		ZP_02145205.1	chaperonin GroEL
356	471.594	2.99359	1411.76	1411.76	-0.0935003	1	29.12	106	118	K	QVAAGLNPMDLKR	G		ZP_02145205.1	chaperonin GroEL
360	707.419	1.99715	1412.82	1412.82	0.311433	1	54.83	119	132	R	GIDLATAKVVEGIK	A		ZP_02145205.1	chaperonin GroEL
409	737.865	1.99727	1473.71	1473.71	0.311458	0	65.84	198	210	R	GYLSPYFVTNADK	M		ZP_02145205.1	chaperonin GroEL
441	749.897	1.99731	1497.78	1497.78	-0.0327151	0	73.93	453	468	R	QIAENAGVDGAVVAGK	V		ZP_02145205.1	chaperonin GroEL
651	585.323	2.99484	1752.95	1752.95	0.108389	1	33.66	453	470	R	QIAENAGVDGAVVAGKVR	E		ZP_02145205.1	chaperonin GroEL
685	912.024	1.99779	1822.03	1822.03	0.649275	0	79.53	405	424	R	AAVQEGVIVGGGVALVQAGK	A		ZP_02145205.1	chaperonin GroEL
768	651.712	2.99536	1952.11	1952.11	-0.0163925	1	26.19	16	34	R	MLNGVNILADAVKVTLGPK	G		ZP_02145205.1	chaperonin GroEL
852	1038.53	1.99806	2075.04	2075.04	0.903116	0	83.05	81	101	R	TNDEAGDGTTTATVLAQAIVK	E		ZP_02145205.1	chaperonin GroEL
887	713.39	2.99576	2137.15	2137.15	0.102005	1	44.35	425	445	K	ALEGLEGANADQNAGIVIVRK	A		ZP_02145205.1	chaperonin GroEL
944	737.689	2.9959	2210.05	2210.05	0.410851	2	32.8	351	368	R	AQIEETTSDYDREKLQER	V		ZP_02145205.1	chaperonin GroEL
952	750.414	2.99597	2248.22	2248.22	0.608482	1	61.22	446	468	K	AIEAPLRQIAENAGVDGAVVAGK	V		ZP_02145205.1	chaperonin GroEL
1035	835.102	2.99638	2502.28	2502.28	0.681778	1	21.14	81	105	R	TNDEAGDGTTTATVLAQAIVKEGLK	Q		ZP_02145205.1	chaperonin GroEL
1101	1066.18	2.99717	3195.53	3195.52	0.808005	1	44.18	169	197	K	VGNEGVITVEENKGLETETTVVEGMQFDR	G	Oxidation (M) [25]	ZP_02145205.1	chaperonin GroEL
1110	1101.87	2.99726	3302.6	3302.59	0.900807	1	37.42	137	168	R	EVKDSAEVAQVGTISANGESEIGQQIADAMQK	V		ZP_02145205.1	chaperonin GroEL
181	385.252	2.99216	1152.73	1152.73	0.359146	1	27.29	369	380	R	VAKLAGGVAVIR	V		ZP_02145205.1	chaperonin GroEL
227	623.313	1.99677	1244.61	1244.61	-0.18319	1	31.95	394	404	K	DRVDDALNATR	A		ZP_02145205.1	chaperonin GroEL
226	623.313	1.99677	1244.61	1244.61	-0.279605	1	32	394	404	K	DRVDDALNATR	A		ZP_02145205.1	chaperonin GroEL
229	415.878	2.99273	1244.61	1244.61	-0.0514217	1	22.33	394	404	K	DRVDDALNATR	A		ZP_02145205.1	chaperonin GroEL
230	415.878	2.99273	1244.61	1244.61	0.0932018	1	27.06	394	404	K	DRVDDALNATR	A		ZP_02145205.1	chaperonin GroEL
283	651.862	1.99691	1301.71	1301.71	0.387951	1	67.87	37	48	R	NVVLDKSFGAPR	I		ZP_02145205.1	chaperonin GroEL
284	434.911	2.99305	1301.71	1301.71	0.490893	1	27.87	37	48	R	NVVLDKSFGAPR	I		ZP_02145205.1	chaperonin GroEL
326	453.261	2.99333	1356.76	1356.76	-0.148884	2	27.15	273	285	K	IAAVKAPGFGDRR	K		ZP_02145205.1	chaperonin GroEL
345	694.357	1.9971	1386.7	1386.7	-0.0850942	0	46	169	181	K	VGNEGVITVEENK	G		ZP_02145205.1	chaperonin GroEL
344	694.357	1.9971	1386.7	1386.7	-0.43124	0	46.68	169	181	K	VGNEGVITVEENK	G		ZP_02145205.1	chaperonin GroEL
357	471.594	2.99359	1411.76	1411.76	-0.0935003	1	25.71	106	118	K	QVAAGLNPMDLKR	G		ZP_02145205.1	chaperonin GroEL
359	471.949	2.9936	1412.82	1412.82	-0.0962611	1	20.7	119	132	R	GIDLATAKVVEGIK	A		ZP_02145205.1	chaperonin GroEL
652	585.323	2.99484	1752.95	1752.95	0.108389	1	32.25	453	470	R	QIAENAGVDGAVVAGKVR	E		ZP_02145205.1	chaperonin GroEL
769	651.712	2.99536	1952.11	1952.11	0.444646	1	23.42	16	34	R	MLNGVNILADAVKVTLGPK	G		ZP_02145205.1	chaperonin GroEL
951	750.414	2.99597	2248.22	2248.22	0.528419	1	59.03	446	468	K	AIEAPLRQIAENAGVDGAVVAGK	V		ZP_02145205.1	chaperonin GroEL
1036	835.102	2.99638	2502.28	2502.28	0.753712	1	20.92	81	105	R	TNDEAGDGTTTATVLAQAIVKEGLK	Q		ZP_02145205.1	chaperonin GroEL
87	486.759	1.99586	971.503	971.504	-0.481727	0	56.03	448	457	R	GGDDLIIGGR	D		ZP_02144235.1	Hemolysin-type calcium-binding protein
217	620.818	1.99676	1239.62	1239.62	0.128265	0	72.04	660	672	R	GGDADGPVQIVGR	G		ZP_02144235.1	Hemolysin-type calcium-binding protein
258	644.296	1.99687	1286.58	1286.58	0.0443036	0	50.09	219	229	R	YFSTVDDEGVR	T		ZP_02144235.1	Hemolysin-type calcium-binding protein
389	722.347	1.99721	1442.68	1442.68	0.188538	1	47.93	218	229	R	RYFSTVDDEGVR	T		ZP_02144235.1	Hemolysin-type calcium-binding protein
520	539.285	2.9944	1614.83	1614.83	0.106513	1	54.22	448	463	R	GGDDLIIGGRDTLASR	D		ZP_02144235.1	Hemolysin-type calcium-binding protein
662	886.475	1.99773	1770.94	1770.93	0.748193	0	62.64	202	217	R	WSAVTPLMGDIEAIIR	R		ZP_02144235.1	Hemolysin-type calcium-binding protein
679	902.924	1.99777	1803.83	1803.83	0.598726	0	80.33	25	40	K	SEDYEGFLDYLGALGR	S		ZP_02144235.1	Hemolysin-type calcium-binding protein
762	648.684	2.99534	1943.03	1943.03	0.10602	1	20.89	202	218	R	WSAVTPLMGDIEAIIRR	Y	Oxidation (M) [8]	ZP_02144235.1	Hemolysin-type calcium-binding protein
938	1105.49	1.99818	2208.97	2208.96	1.14488	0	65.35	183	201	R	QQYSVMSYFDGIDVGEDTR	W		ZP_02144235.1	Hemolysin-type calcium-binding protein
1028	1244.56	1.99838	2487.11	2487.11	0.569335	0	71.86	898	922	R	LLDGEGNIVTQNDDGGGDPGSTSNR	D		ZP_02144235.1	Hemolysin-type calcium-binding protein
1031	833.073	2.99637	2496.2	2496.2	0.437065	1	68.13	989	1012	R	GNDLLDGGLMADTLIGGKGDDFFR	F		ZP_02144235.1	Hemolysin-type calcium-binding protein
1068	692.592	3.99418	2766.34	2766.34	0.0802505	2	35.9	986	1012	R	GGRGNDLLDGGLMADTLIGGKGDDFFR	F		ZP_02144235.1	Hemolysin-type calcium-binding protein
85	486.759	1.99586	971.503	971.504	-0.605247	0	40.59	448	457	R	GGDDLIIGGR	D		ZP_02144235.1	Hemolysin-type calcium-binding protein
86	486.759	1.99586	971.503	971.504	-0.481727	0	43.51	448	457	R	GGDDLIIGGR	D		ZP_02144235.1	Hemolysin-type calcium-binding protein
88	486.759	1.99586	971.503	971.504	-0.296448	0	36.26	448	457	R	GGDDLIIGGR	D		ZP_02144235.1	Hemolysin-type calcium-binding protein
215	620.818	1.99676	1239.62	1239.62	0.128265	0	57.32	660	672	R	GGDADGPVQIVGR	G		ZP_02144235.1	Hemolysin-type calcium-binding protein
216	620.818	1.99676	1239.62	1239.62	0.128265	0	58.73	660	672	R	GGDADGPVQIVGR	G		ZP_02144235.1	Hemolysin-type calcium-binding protein
218	620.818	1.99676	1239.62	1239.62	0.128265	0	72.03	660	672	R	GGDADGPVQIVGR	G		ZP_02144235.1	Hemolysin-type calcium-binding protein
219	620.818	1.99676	1239.62	1239.62	0.225069	0	57.16	660	672	R	GGDADGPVQIVGR	G		ZP_02144235.1	Hemolysin-type calcium-binding protein
220	620.818	1.99676	1239.62	1239.62	0.225069	0	60.22	660	672	R	GGDADGPVQIVGR	G		ZP_02144235.1	Hemolysin-type calcium-binding protein
221	620.818	1.99676	1239.62	1239.62	0.225069	0	71.58	660	672	R	GGDADGPVQIVGR	G		ZP_02144235.1	Hemolysin-type calcium-binding protein
222	620.818	1.99676	1239.62	1239.62	0.321873	0	71.62	660	672	R	GGDADGPVQIVGR	G		ZP_02144235.1	Hemolysin-type calcium-binding protein
223	620.818	1.99676	1239.62	1239.62	0.321873	0	71.6	660	672	R	GGDADGPVQIVGR	G		ZP_02144235.1	Hemolysin-type calcium-binding protein
256	644.296	1.99687	1286.58	1286.58	-0.142238	0	41.47	219	229	R	YFSTVDDEGVR	T		ZP_02144235.1	Hemolysin-type calcium-binding protein
257	644.296	1.99687	1286.58	1286.58	-0.0489671	0	48.07	219	229	R	YFSTVDDEGVR	T		ZP_02144235.1	Hemolysin-type calcium-binding protein
255	644.296	1.99687	1286.58	1286.58	-0.235508	0	48.18	219	229	R	YFSTVDDEGVR	T		ZP_02144235.1	Hemolysin-type calcium-binding protein
386	481.9	2.99373	1442.68	1442.68	-0.210719	1	29.29	218	229	R	RYFSTVDDEGVR	T		ZP_02144235.1	Hemolysin-type calcium-binding protein
385	481.9	2.99373	1442.68	1442.68	-0.356282	1	37	218	229	R	RYFSTVDDEGVR	T		ZP_02144235.1	Hemolysin-type calcium-binding protein
388	481.9	2.99373	1442.68	1442.68	-0.0235673	1	33.64	218	229	R	RYFSTVDDEGVR	T		ZP_02144235.1	Hemolysin-type calcium-binding protein
387	481.9	2.99373	1442.68	1442.68	-0.148335	1	37.14	218	229	R	RYFSTVDDEGVR	T		ZP_02144235.1	Hemolysin-type calcium-binding protein
390	722.347	1.99721	1442.68	1442.68	0.271717	1	44.48	218	229	R	RYFSTVDDEGVR	T		ZP_02144235.1	Hemolysin-type calcium-binding protein
391	722.347	1.99721	1442.68	1442.68	0.368758	1	36.66	218	229	R	RYFSTVDDEGVR	T		ZP_02144235.1	Hemolysin-type calcium-binding protein
519	539.285	2.9944	1614.83	1614.83	0.106513	1	48.56	448	463	R	GGDDLIIGGRDTLASR	D		ZP_02144235.1	Hemolysin-type calcium-binding protein
518	539.285	2.9944	1614.83	1614.83	-0.227887	1	49.33	448	463	R	GGDDLIIGGRDTLASR	D		ZP_02144235.1	Hemolysin-type calcium-binding protein
521	539.285	2.9944	1614.83	1614.83	0.217979	1	46.4	448	463	R	GGDDLIIGGRDTLASR	D		ZP_02144235.1	Hemolysin-type calcium-binding protein
522	808.424	1.99751	1614.83	1614.83	0.494169	1	31.27	448	463	R	GGDDLIIGGRDTLASR	D		ZP_02144235.1	Hemolysin-type calcium-binding protein
523	808.424	1.99751	1614.83	1614.83	0.56848	1	42.52	448	463	R	GGDDLIIGGRDTLASR	D		ZP_02144235.1	Hemolysin-type calcium-binding protein
524	808.424	1.99751	1614.83	1614.83	0.642791	1	49.79	448	463	R	GGDDLIIGGRDTLASR	D		ZP_02144235.1	Hemolysin-type calcium-binding protein
661	886.475	1.99773	1770.93	1770.93	0.612671	0	25.75	202	217	R	WSAVTPLMGDIEAIIR	R		ZP_02144235.1	Hemolysin-type calcium-binding protein
660	886.475	1.99773	1770.93	1770.93	0.409389	0	54.61	202	217	R	WSAVTPLMGDIEAIIR	R		ZP_02144235.1	Hemolysin-type calcium-binding protein
678	902.923	1.99777	1803.83	1803.83	0.2661	0	74.26	25	40	K	SEDYEGFLDYLGALGR	S		ZP_02144235.1	Hemolysin-type calcium-binding protein
756	643.352	2.9953	1927.03	1927.03	-0.796561	1	20.46	202	218	R	WSAVTPLMGDIEAIIRR	Y		ZP_02144235.1	Hemolysin-type calcium-binding protein
1027	830.045	2.99636	2487.11	2487.11	0.490529	0	58.98	898	922	R	LLDGEGNIVTQNDDGGGDPGSTSNR	D		ZP_02144235.1	Hemolysin-type calcium-binding protein
1030	833.073	2.99637	2496.2	2496.2	0.364955	1	43.79	989	1012	R	GNDLLDGGLMADTLIGGKGDDFFR	F		ZP_02144235.1	Hemolysin-type calcium-binding protein
1029	833.073	2.99637	2496.2	2496.2	0.148626	1	48.12	989	1012	R	GNDLLDGGLMADTLIGGKGDDFFR	F		ZP_02144235.1	Hemolysin-type calcium-binding protein
1038	838.404	2.9964	2512.19	2512.19	0.327204	1	52.3	989	1012	R	GNDLLDGGLMADTLIGGKGDDFFR	F	Oxidation (M) [10]	ZP_02144235.1	Hemolysin-type calcium-binding protein
1039	838.404	2.9964	2512.19	2512.19	0.398855	1	46.51	989	1012	R	GNDLLDGGLMADTLIGGKGDDFFR	F	Oxidation (M) [10]	ZP_02144235.1	Hemolysin-type calcium-binding protein
1067	692.592	3.99418	2766.34	2766.34	-0.180021	2	26.97	986	1012	R	GGRGNDLLDGGLMADTLIGGKGDDFFR	F		ZP_02144235.1	Hemolysin-type calcium-binding protein
39	423.727	1.99525	845.439	845.44	-0.209359	0	33.65	65	71	K	DLQFAPR	L		ZP_02146523.1	oligopeptide/dipeptide ABC transporter, periplasmic substrate-binding protein
285	656.802	1.99693	1311.59	1311.59	0.239404	0	49.17	394	403	K	AQYWPTFDER	A		ZP_02146523.1	oligopeptide/dipeptide ABC transporter, periplasmic substrate-binding protein
429	745.884	1.9973	1489.75	1489.75	0.443698	0	78.3	295	308	K	AIDYAVNNAGIVDR	I		ZP_02146523.1	oligopeptide/dipeptide ABC transporter, periplasmic substrate-binding protein
615	854.896	1.99764	1707.78	1707.78	0.535199	0	80.42	72	85	R	LAESWEQIDETTMR	F		ZP_02146523.1	oligopeptide/dipeptide ABC transporter, periplasmic substrate-binding protein
687	912.981	1.99779	1823.95	1823.95	0.724802	1	61.11	503	518	K	IVNALNFPYFGDLKVD	-		ZP_02146523.1	oligopeptide/dipeptide ABC transporter, periplasmic substrate-binding protein
697	612.989	2.99507	1835.94	1835.95	-0.336067	1	36.12	365	381	R	YVNDDKIAQAVASMLAK	I		ZP_02146523.1	oligopeptide/dipeptide ABC transporter, periplasmic substrate-binding protein
751	637.657	2.99526	1909.95	1909.95	0.052881	1	39.18	257	273	K	RVEEHDGTTLITEPGTR	I		ZP_02146523.1	oligopeptide/dipeptide ABC transporter, periplasmic substrate-binding protein
784	661.987	2.99544	1982.94	1982.94	-0.0544646	1	20.77	72	87	R	LAESWEQIDETTMRFK	L		ZP_02146523.1	oligopeptide/dipeptide ABC transporter, periplasmic substrate-binding protein
876	1061.59	1.9981	2121.17	2121.17	0.595426	0	38.23	236	256	R	VAALLAGDVDFIAPVPPTDLK	R		ZP_02146523.1	oligopeptide/dipeptide ABC transporter, periplasmic substrate-binding protein
1010	1207.59	1.99833	2413.16	2413.16	0.453348	0	96.43	312	335	R	GFGTVGAQASPAGYLGYDESLTPR	F		ZP_02146523.1	oligopeptide/dipeptide ABC transporter, periplasmic substrate-binding protein
286	656.802	1.99693	1311.59	1311.59	0.346145	0	46.54	394	403	K	AQYWPTFDER	A		ZP_02146523.1	oligopeptide/dipeptide ABC transporter, periplasmic substrate-binding protein
616	854.896	1.99764	1707.78	1707.78	0.605465	0	69.28	72	85	R	LAESWEQIDETTMR	F		ZP_02146523.1	oligopeptide/dipeptide ABC transporter, periplasmic substrate-binding protein
688	912.981	1.99779	1823.95	1823.95	0.86735	1	43.61	503	518	K	IVNALNFPYFGDLKVD	-		ZP_02146523.1	oligopeptide/dipeptide ABC transporter, periplasmic substrate-binding protein
689	912.981	1.99779	1823.95	1823.95	1.2621	1	52.93	503	518	K	IVNALNFPYFGDLKVD	-		ZP_02146523.1	oligopeptide/dipeptide ABC transporter, periplasmic substrate-binding protein
698	612.989	2.99507	1835.95	1835.95	0.0561019	1	35.17	365	381	R	YVNDDKIAQAVASMLAK	I		ZP_02146523.1	oligopeptide/dipeptide ABC transporter, periplasmic substrate-binding protein
748	478.494	3.99158	1909.95	1909.95	-0.437184	1	21.56	257	273	K	RVEEHDGTTLITEPGTR	I		ZP_02146523.1	oligopeptide/dipeptide ABC transporter, periplasmic substrate-binding protein
746	478.494	3.99158	1909.95	1909.95	-0.562842	1	21.72	257	273	K	RVEEHDGTTLITEPGTR	I		ZP_02146523.1	oligopeptide/dipeptide ABC transporter, periplasmic substrate-binding protein
749	637.657	2.99526	1909.95	1909.95	-0.135606	1	23.01	257	273	K	RVEEHDGTTLITEPGTR	I		ZP_02146523.1	oligopeptide/dipeptide ABC transporter, periplasmic substrate-binding protein
750	637.657	2.99526	1909.95	1909.95	0.052881	1	30.21	257	273	K	RVEEHDGTTLITEPGTR	I		ZP_02146523.1	oligopeptide/dipeptide ABC transporter, periplasmic substrate-binding protein
752	637.657	2.99526	1909.95	1909.95	0.147124	1	23.05	257	273	K	RVEEHDGTTLITEPGTR	I		ZP_02146523.1	oligopeptide/dipeptide ABC transporter, periplasmic substrate-binding protein
875	1061.59	1.9981	2121.17	2121.17	-1.35633	0	23.09	236	256	R	VAALLAGDVDFIAPVPPTDLK	R		ZP_02146523.1	oligopeptide/dipeptide ABC transporter, periplasmic substrate-binding protein
877	1061.59	1.9981	2121.17	2121.17	1.05743	0	33.78	236	256	R	VAALLAGDVDFIAPVPPTDLK	R		ZP_02146523.1	oligopeptide/dipeptide ABC transporter, periplasmic substrate-binding protein
878	1061.59	1.9981	2121.17	2121.17	1.17058	0	29.16	236	256	R	VAALLAGDVDFIAPVPPTDLK	R		ZP_02146523.1	oligopeptide/dipeptide ABC transporter, periplasmic substrate-binding protein
1012	1207.59	1.99833	2413.16	2413.16	0.958911	0	73.44	312	335	R	GFGTVGAQASPAGYLGYDESLTPR	F		ZP_02146523.1	oligopeptide/dipeptide ABC transporter, periplasmic substrate-binding protein
123	527.29	1.99618	1052.57	1052.57	-0.424677	0	63.21	455	463	K	LGGLVEFYR	S		ZP_02145689.1	extracellular solute-binding protein, family 1
251	640.305	1.99685	1278.59	1278.59	0.0437981	0	102.47	508	518	R	LAEEMDITMAR	M		ZP_02145689.1	extracellular solute-binding protein, family 1
259	644.344	1.99687	1286.67	1286.67	0.0598443	0	23.76	298	311	R	GGAANGPAAVYAIR	K		ZP_02145689.1	extracellular solute-binding protein, family 1
735	627.949	2.99519	1880.83	1880.83	0.133984	1	36.08	519	535	R	MQRADEQASVYGGCGPR	L		ZP_02145689.1	extracellular solute-binding protein, family 1
841	684.992	2.99559	2051.95	2051.95	-0.234898	0	34.35	116	133	R	NLYDAYVNDSDLIGTHSR	L		ZP_02145689.1	extracellular solute-binding protein, family 1
859	695.685	2.99566	2084.03	2084.03	-0.0542218	1	46.45	464	482	R	SPDRVAWSPTGVNVPDYPK	L		ZP_02145689.1	extracellular solute-binding protein, family 1
923	735.038	2.99589	2202.09	2202.09	0.348759	0	47.43	555	573	K	LENEKPQGQTVNYDELVAR	W		ZP_02145689.1	extracellular solute-binding protein, family 1
124	527.29	1.99618	1052.57	1052.57	-0.291668	0	54.56	455	463	K	LGGLVEFYR	S		ZP_02145689.1	extracellular solute-binding protein, family 1
736	627.949	2.99519	1880.83	1880.83	0.421092	1	34.88	519	535	R	MQRADEQASVYGGCGPR	L		ZP_02145689.1	extracellular solute-binding protein, family 1
842	684.992	2.99559	2051.96	2051.95	0.130607	0	25.01	116	133	R	NLYDAYVNDSDLIGTHSR	L		ZP_02145689.1	extracellular solute-binding protein, family 1
860	695.685	2.99566	2084.03	2084.03	0.305657	1	35.35	464	482	R	SPDRVAWSPTGVNVPDYPK	L		ZP_02145689.1	extracellular solute-binding protein, family 1
922	735.038	2.99589	2202.09	2202.09	-0.059943	0	31.96	555	573	K	LENEKPQGQTVNYDELVAR	W		ZP_02145689.1	extracellular solute-binding protein, family 1
243	633.346	1.99682	1264.68	1264.68	0.515546	0	55.66	395	405	K	ILYQTSTNAVR	Q		ZP_02146184.1	extracellular solute-binding protein, family 5
269	649.367	1.9969	1296.72	1296.72	0.31464	0	64.76	274	286	K	GVPVAGFGPLVER	I		ZP_02146184.1	extracellular solute-binding protein, family 5
639	580.952	2.9948	1739.83	1739.83	-0.236229	0	28.56	475	489	K	APRPDSQWQGENISR	F		ZP_02146184.1	extracellular solute-binding protein, family 5
724	933.955	1.99784	1865.9	1865.89	0.585778	0	66.65	287	303	R	IMLNNTNPDPALGPDER	S		ZP_02146184.1	extracellular solute-binding protein, family 5
765	649.364	2.99535	1945.07	1945.07	0.164004	0	51.49	320	337	K	ALSMAIDRPLLVEIGYGK	A		ZP_02146184.1	extracellular solute-binding protein, family 5
868	1057.5	1.99809	2112.98	2112.98	0.646955	0	71.95	427	446	R	NINSSVFFGGDPGSPDTFQK	F		ZP_02146184.1	extracellular solute-binding protein, family 5
242	633.346	1.99682	1264.68	1264.68	0.325775	0	45.76	395	405	K	ILYQTSTNAVR	Q		ZP_02146184.1	extracellular solute-binding protein, family 5
241	633.346	1.99682	1264.68	1264.68	0.136003	0	48.78	395	405	K	ILYQTSTNAVR	Q		ZP_02146184.1	extracellular solute-binding protein, family 5
270	649.367	1.9969	1296.72	1296.72	0.407181	0	55.27	274	286	K	GVPVAGFGPLVER	I		ZP_02146184.1	extracellular solute-binding protein, family 5
738	941.952	1.99786	1881.89	1881.89	0.103619	0	62.33	287	303	R	IMLNNTNPDPALGPDER	S	Oxidation (M) [2]	ZP_02146184.1	extracellular solute-binding protein, family 5
764	649.364	2.99535	1945.07	1945.07	-0.0365025	0	42.6	320	337	K	ALSMAIDRPLLVEIGYGK	A		ZP_02146184.1	extracellular solute-binding protein, family 5
869	1057.5	1.99809	2112.98	2112.98	0.770004	0	66.74	427	446	R	NINSSVFFGGDPGSPDTFQK	F		ZP_02146184.1	extracellular solute-binding protein, family 5
139	546.787	1.99632	1091.56	1091.56	-0.896881	0	68.6	109	118	R	GEDVVFSLAR	V		ZP_02144479.1	extracellular solute-binding protein, family 5
330	680.322	1.99704	1358.63	1358.63	0.208298	0	39.67	451	462	R	NAWAVPEEMNAK	T		ZP_02144479.1	extracellular solute-binding protein, family 5
333	455.91	2.99337	1364.71	1364.71	-0.120905	1	33.96	218	230	R	LAANADYFKGAPK	M		ZP_02144479.1	extracellular solute-binding protein, family 5
760	967.416	1.99792	1932.82	1932.82	-0.0657072	0	45	332	348	K	GFPGSYDETPFGYDPER	A		ZP_02144479.1	extracellular solute-binding protein, family 5
957	757.043	2.99601	2268.11	2268.11	0.505267	0	39.11	238	258	R	HVAEAATQELLLESGDIDMAR	N		ZP_02144479.1	extracellular solute-binding protein, family 5
968	1141.98	1.99824	2281.95	2281.95	0.887837	0	112.12	431	450	K	AFAYNSDNSDDNYAATTTWR	N		ZP_02144479.1	extracellular solute-binding protein, family 5
332	455.91	2.99337	1364.71	1364.71	-0.274784	1	29.43	218	230	R	LAANADYFKGAPK	M		ZP_02144479.1	extracellular solute-binding protein, family 5
334	455.91	2.99337	1364.71	1364.71	-0.0549568	1	24.6	218	230	R	LAANADYFKGAPK	M		ZP_02144479.1	extracellular solute-binding protein, family 5
958	757.043	2.99601	2268.11	2268.11	0.505267	0	35.87	238	258	R	HVAEAATQELLLESGDIDMAR	N		ZP_02144479.1	extracellular solute-binding protein, family 5
969	1141.98	1.99824	2281.95	2281.95	0.887837	0	104.81	431	450	K	AFAYNSDNSDDNYAATTTWR	N		ZP_02144479.1	extracellular solute-binding protein, family 5
59	465.274	1.99567	928.534	928.534	-0.0818494	0	53.74	64	72	R	LVTALADAR	A		ZP_02143510.1	Ser/Thr protein phosphatase/nucleotidase, putative
308	664.354	1.99697	1326.69	1326.69	0.000753754	0	49.56	467	477	K	TYVVVTNNYVR	N		ZP_02143510.1	Ser/Thr protein phosphatase/nucleotidase, putative
337	456.601	2.99338	1366.78	1366.78	-0.0109747	0	48.03	312	323	R	IAELAKPLDEIR	N		ZP_02143510.1	Ser/Thr protein phosphatase/nucleotidase, putative
444	752.365	1.99732	1502.72	1502.72	0.515733	0	24.1	435	447	K	FTWDPTIAPNEGR	I		ZP_02143510.1	Ser/Thr protein phosphatase/nucleotidase, putative
742	947.513	1.99787	1893.01	1893.01	0.571577	0	50.28	168	186	K	IGLIGLTPEDTPDLASPGK	N		ZP_02143510.1	Ser/Thr protein phosphatase/nucleotidase, putative
982	774.355	2.9961	2320.04	2320.04	0.112929	0	37.48	108	128	K	LGYDGMTVGNHEFDDGPEVLR	G		ZP_02143510.1	Ser/Thr protein phosphatase/nucleotidase, putative
58	465.274	1.99567	928.534	928.534	-0.146467	0	50.39	64	72	R	LVTALADAR	A		ZP_02143510.1	Ser/Thr protein phosphatase/nucleotidase, putative
57	465.274	1.99567	928.534	928.534	-0.211085	0	53.67	64	72	R	LVTALADAR	A		ZP_02143510.1	Ser/Thr protein phosphatase/nucleotidase, putative
336	456.601	2.99338	1366.78	1366.78	-0.142671	0	43.03	312	323	R	IAELAKPLDEIR	N		ZP_02143510.1	Ser/Thr protein phosphatase/nucleotidase, putative
741	947.512	1.99787	1893.01	1893.01	0.254621	0	46.29	168	186	K	IGLIGLTPEDTPDLASPGK	N		ZP_02143510.1	Ser/Thr protein phosphatase/nucleotidase, putative
481	777.868	1.99741	1553.72	1553.72	0.0746595	0	87.58	227	240	K	SVDIDGDYTETLAR	I		ZP_02143869.1	phosphate ABC transporter, periplasmic phosphate-binding protein
701	919.921	1.99781	1837.83	1837.83	0.615401	0	133.89	69	85	R	FCEGVGENTIDVANASR	R		ZP_02143869.1	phosphate ABC transporter, periplasmic phosphate-binding protein
700	919.921	1.99781	1837.83	1837.83	0.484812	0	133.78	69	85	R	FCEGVGENTIDVANASR	R		ZP_02143869.1	phosphate ABC transporter, periplasmic phosphate-binding protein
177	577.29	1.99651	1152.57	1152.57	0.103248	0	47.98	149	159	K	SSGTSYPDVLK	C		P00760_Tryp	cationic trypsin
428	745.875	1.9973	1489.74	1489.73	0.545063	0	72.68	210	223	K	LQGIVSWGSGCAQK	N		P00760_Tryp	cationic trypsin
898	1082.03	1.99814	2162.05	2162.05	0.929674	0	93.93	73	92	R	LGEDNINVVEGNEQFISASK	S		P00760_Tryp	cationic trypsin
972	763.723	2.99604	2288.15	2288.15	0.0799774	0	38.44	93	112	K	SIVHPSYNSNTLNNDIMLIK	L	Oxidation (M) [17]	P00760_Tryp	cationic trypsin
175	577.29	1.99651	1152.57	1152.57	-0.122336	0	29.82	149	159	K	SSGTSYPDVLK	C		P00760_Tryp	cationic trypsin
176	577.29	1.99651	1152.57	1152.57	-0.122336	0	36.27	149	159	K	SSGTSYPDVLK	C		P00760_Tryp	cationic trypsin
178	577.29	1.99651	1152.57	1152.57	0.103248	0	36.49	149	159	K	SSGTSYPDVLK	C		P00760_Tryp	cationic trypsin
896	1082.03	1.99814	2162.05	2162.05	0.587406	0	76.68	73	92	R	LGEDNINVVEGNEQFISASK	S		P00760_Tryp	cationic trypsin
897	1082.03	1.99814	2162.05	2162.05	0.698412	0	81.76	73	92	R	LGEDNINVVEGNEQFISASK	S		P00760_Tryp	cationic trypsin
965	758.392	2.99602	2272.15	2272.15	0.529014	0	30.48	93	112	K	SIVHPSYNSNTLNNDIMLIK	L		P00760_Tryp	cationic trypsin
966	758.394	2.99602	2272.16	2272.15	3.11687	0	34.07	93	112	K	SIVHPSYNSNTLNNDIMLIK	L		P00760_Tryp	cationic trypsin
973	763.723	2.99604	2288.15	2288.15	0.315976	0	29.33	93	112	K	SIVHPSYNSNTLNNDIMLIK	L	Oxidation (M) [17]	P00760_Tryp	cationic trypsin
128	535.796	1.99624	1069.58	1069.58	-0.242152	0	33.71	298	307	K	GLDTLPLADR	A		ZP_02144175.1	aconitate hydratase
299	658.856	1.99694	1315.7	1315.7	-0.0957666	0	69.81	596	607	K	EIADLVEATVTR	E		ZP_02144175.1	aconitate hydratase
306	659.859	1.99695	1317.7	1317.7	-0.104728	0	45.1	386	397	K	RPQDYVALTGAK	A		ZP_02144175.1	aconitate hydratase
797	998.994	1.99798	1995.97	1995.97	0.82416	0	37.87	807	825	R	SNLVGMGVIPFEFTGGDTR	K		ZP_02144175.1	aconitate hydratase
883	709.03	2.99574	2124.07	2124.07	0.152538	1	23.62	807	826	R	SNLVGMGVIPFEFTGGDTRK	S		ZP_02144175.1	aconitate hydratase
1016	816.1	2.9963	2445.28	2445.28	0.335749	1	21.78	92	114	R	VLMQDFTGVPAVVDLAAMRDGIK	A		ZP_02144175.1	aconitate hydratase
129	535.796	1.99624	1069.58	1069.58	-0.017764	0	20.4	298	307	K	GLDTLPLADR	A		ZP_02144175.1	aconitate hydratase
796	998.993	1.99798	1995.97	1995.97	-0.147798	0	28.67	807	825	R	SNLVGMGVIPFEFTGGDTR	K		ZP_02144175.1	aconitate hydratase
805	1006.99	1.998	2011.97	2011.97	0.371278	0	32.63	807	825	R	SNLVGMGVIPFEFTGGDTR	K	Oxidation (M) [6]	ZP_02144175.1	aconitate hydratase
119	521.253	1.99614	1040.49	1040.49	-0.41711	0	40.87	30	38	R	FGVGYVEDR	T		ZP_02147263.1	outer membrane porin
263	646.346	1.99688	1290.68	1290.68	0.254905	0	75.95	39	51	R	TVGGTSDTVIVSR	F		ZP_02147263.1	outer membrane porin
577	559.653	2.9946	1675.94	1675.94	0.0334141	0	32.44	272	288	R	NIGLGVIHDLGGGVSLR	G		ZP_02147263.1	outer membrane porin
967	758.689	2.99602	2273.05	2273.05	0.324235	1	25.4	72	94	R	VRMQADEDAASGEANAAGLNGAR	F		ZP_02147263.1	outer membrane porin
981	772.061	2.99609	2313.16	2313.16	-0.137907	1	38	30	51	R	FGVGYVEDRTVGGTSDTVIVSR	F		ZP_02147263.1	outer membrane porin
118	521.253	1.99614	1040.49	1040.49	-0.897652	0	36.18	30	38	R	FGVGYVEDR	T		ZP_02147263.1	outer membrane porin
262	646.346	1.99688	1290.68	1290.68	0.068956	0	48.46	39	51	R	TVGGTSDTVIVSR	F		ZP_02147263.1	outer membrane porin
261	646.346	1.99688	1290.68	1290.68	-0.0240184	0	63.17	39	51	R	TVGGTSDTVIVSR	F		ZP_02147263.1	outer membrane porin
576	559.653	2.9946	1675.94	1675.94	-0.181391	0	29.21	272	288	R	NIGLGVIHDLGGGVSLR	G		ZP_02147263.1	outer membrane porin
974	764.021	2.99604	2289.04	2289.04	0.191347	1	23	72	94	R	VRMQADEDAASGEANAAGLNGAR	F	Oxidation (M) [3]	ZP_02147263.1	outer membrane porin
201	600.323	1.99664	1198.63	1198.63	0.302846	0	41.47	61	71	R	INDPALQSSVR	S		ZP_02145456.1	Flagellar hook-associated protein
737	941.947	1.99786	1881.88	1881.88	1.06808	0	73.62	90	106	R	MTELVGSADDPYSITQR	L		ZP_02145456.1	Flagellar hook-associated protein
900	722.71	2.99582	2165.11	2165.11	0.697887	1	51.64	20	39	R	STSVVSENLSNVLTPGYSRR	S		ZP_02145456.1	Flagellar hook-associated protein
987	783.087	2.99614	2346.24	2346.24	0.329463	0	29.28	392	415	R	TVSSVGLGTANLDASTLSANLLSR	F		ZP_02145456.1	Flagellar hook-associated protein
629	861.439	1.99766	1720.86	1720.86	0.350987	0	58.83	28	44	R	LASISDNIANASTPGYK	R		ZP_02145455.1	S-adenosyl-L-homocysteine hydrolase
733	626.662	2.99518	1876.97	1876.96	0.422491	1	23.66	28	45	R	LASISDNIANASTPGYKR	V		ZP_02145455.1	S-adenosyl-L-homocysteine hydrolase
813	1009.53	1.998	2017.05	2017.05	0.779355	1	55.26	424	440	K	VIQTVDEMLQETTNIKR	-		ZP_02145455.1	S-adenosyl-L-homocysteine hydrolase
890	714.39	2.99577	2140.15	2140.15	0.244843	1	57.28	74	93	R	LIDERGPLVTTSNATDLAVR	G		ZP_02145455.1	S-adenosyl-L-homocysteine hydrolase
801	670.71	2.99549	2009.11	2009.11	0.573887	0	35.68	276	294	R	LINAGTTFNLAEHVALVAR	S		ZP_02143988.1	Hemolysin-type calcium-binding region
833	1024.98	1.99803	2047.95	2047.94	0.469251	0	101.05	256	275	R	ANDDGGTDAFLVANGEEVVR	L		ZP_02143988.1	Hemolysin-type calcium-binding region
1107	1079.55	2.9972	3235.61	3235.61	1.07275	0	53.25	128	159	R	GADHLVGGQGNDLIIAAGILDEGAYEDIVQGR	E		ZP_02143988.1	Hemolysin-type calcium-binding region
800	670.709	2.99549	2009.11	2009.11	0.394703	0	21.03	276	294	R	LINAGTTFNLAEHVALVAR	S		ZP_02143988.1	Hemolysin-type calcium-binding region
832	1024.98	1.99803	2047.94	2047.94	-0.00927759	0	88.48	256	275	R	ANDDGGTDAFLVANGEEVVR	L		ZP_02143988.1	Hemolysin-type calcium-binding region
1106	1079.55	2.9972	3235.61	3235.61	0.961488	0	43.11	128	159	R	GADHLVGGQGNDLIIAAGILDEGAYEDIVQGR	E		ZP_02143988.1	Hemolysin-type calcium-binding region
209	612.308	1.99671	1222.6	1222.6	-0.0654342	0	46.51	174	183	R	DMLFNVETVR	L		ZP_02144038.1	hypothetical protein RGBS107_15846
383	479.582	2.9937	1435.72	1435.72	-0.195024	1	39.97	172	183	K	GRDMLFNVETVR	L		ZP_02144038.1	hypothetical protein RGBS107_15846
986	779.068	2.99612	2334.18	2334.18	0.324739	1	43.56	434	454	R	GSGRDTITDFQLGEDLIQITR	G		ZP_02144038.1	hypothetical protein RGBS107_15846
1087	762.11	3.99471	3044.41	3044.41	0.587634	1	21.61	191	218	R	IQEGSATDEALLSTNVDDTNRSDMIHGR	G		ZP_02144038.1	hypothetical protein RGBS107_15846
210	612.308	1.99671	1222.6	1222.6	0.0327171	0	40.99	174	183	R	DMLFNVETVR	L		ZP_02144038.1	hypothetical protein RGBS107_15846
384	479.582	2.9937	1435.72	1435.72	-0.132337	1	39.97	172	183	K	GRDMLFNVETVR	L		ZP_02144038.1	hypothetical protein RGBS107_15846
400	484.913	2.99377	1451.72	1451.72	-0.584824	1	24.91	172	183	K	GRDMLFNVETVR	L	Oxidation (M) [4]	ZP_02144038.1	hypothetical protein RGBS107_15846
985	779.068	2.99612	2334.18	2334.18	0.247624	1	37.11	434	454	R	GSGRDTITDFQLGEDLIQITR	G		ZP_02144038.1	hypothetical protein RGBS107_15846
417	743.86	1.99729	1485.71	1485.71	-0.0370194	0	82.18	366	380	K	GDDIINGGGGDDILR	G		ZP_02147451.1	Hemolysin-type calcium-binding protein
1053	875.404	2.99655	2623.19	2623.18	1.99262	0	80.79	381	408	R	GDLAGATLTSAGTTTAGDASDDGNDTLR	G		ZP_02147451.1	Hemolysin-type calcium-binding protein
418	743.86	1.99729	1485.71	1485.71	0.20529	0	66.87	366	380	K	GDDIINGGGGDDILR	G		ZP_02147451.1	Hemolysin-type calcium-binding protein
419	743.86	1.99729	1485.71	1485.71	0.20529	0	55.17	366	380	K	GDDIINGGGGDDILR	G		ZP_02147451.1	Hemolysin-type calcium-binding protein
528	810.918	1.99752	1619.82	1619.82	0.696991	0	64.19	163	176	K	TWEEFQTVTAPALK	E		ZP_02146962.1	extracellular solute-binding protein, family 1
663	886.925	1.99773	1771.84	1771.83	0.69476	0	27.22	340	355	K	ETGYVPITEAAYEMAK	A		ZP_02146962.1	extracellular solute-binding protein, family 1
901	1087.55	1.99815	2173.08	2173.08	-3.1048	0	62.78	76	97	R	AGEQPNVMQVFDAGAATVIGAK	G		ZP_02146962.1	extracellular solute-binding protein, family 1
902	725.369	2.99583	2173.08	2173.08	0.417379	0	24.84	76	97	R	AGEQPNVMQVFDAGAATVIGAK	G		ZP_02146962.1	extracellular solute-binding protein, family 1
239	421.575	2.99283	1261.7	1261.7	0.217167	1	25.93	590	600	R	YIVEKGTISPR	A		ZP_02144104.1	Twin-arginine translocation pathway signal
525	809.917	1.99751	1617.82	1617.82	0.362834	0	63.8	140	155	K	SLAGADFPVVCANVAK	S		ZP_02144104.1	Twin-arginine translocation pathway signal
580	839.938	1.9976	1677.86	1677.86	0.514941	0	59.5	607	622	R	FAPLADTSVLFDTGPK	A		ZP_02144104.1	Twin-arginine translocation pathway signal
579	839.938	1.9976	1677.86	1677.86	0.0858235	0	57.77	607	622	R	FAPLADTSVLFDTGPK	A		ZP_02144104.1	Twin-arginine translocation pathway signal
186	580.307	1.99653	1158.6	1158.6	-0.277059	0	74.46	415	425	K	NTTDAVAAQLR	D		ZP_02143711.1	oligopeptide/dipeptide ABC transporter, periplasmic substrate-binding protein
312	668.828	1.99699	1335.64	1335.64	0.402054	0	65.19	167	179	R	FGSLVDEASGQAR	D		ZP_02143711.1	oligopeptide/dipeptide ABC transporter, periplasmic substrate-binding protein
187	580.307	1.99653	1158.6	1158.6	-0.069912	0	71.82	415	425	K	NTTDAVAAQLR	D		ZP_02143711.1	oligopeptide/dipeptide ABC transporter, periplasmic substrate-binding protein
457	757.886	1.99734	1513.76	1513.76	0.681748	0	57.77	254	266	R	VVNAIEEFGYFAR	N		ZP_02145961.1	extracellular solute-binding protein, family 1
823	1016.02	1.99802	2030.03	2030.03	0.0812795	0	48.34	332	351	K	DLGSPVLGAGTLWSITNDSK	G		ZP_02145961.1	extracellular solute-binding protein, family 1
456	757.886	1.99734	1513.76	1513.76	0.351444	0	56.02	254	266	R	VVNAIEEFGYFAR	N		ZP_02145961.1	extracellular solute-binding protein, family 1
1007	1205.05	1.99833	2408.09	2408.09	0.61584	0	96.36	64	87	R	FAAADSDGDGQLTLAEMEAAAQAR	A		ZP_02146027.1	EF hand domain protein
1005	803.705	2.99624	2408.09	2408.09	0.231304	0	33.06	64	87	R	FAAADSDGDGQLTLAEMEAAAQAR	A		ZP_02146027.1	EF hand domain protein
1006	803.705	2.99624	2408.09	2408.09	0.306052	0	44.4	64	87	R	FAAADSDGDGQLTLAEMEAAAQAR	A		ZP_02146027.1	EF hand domain protein
1008	1205.05	1.99833	2408.09	2408.09	0.715504	0	96.33	64	87	R	FAAADSDGDGQLTLAEMEAAAQAR	A		ZP_02146027.1	EF hand domain protein
1013	809.036	2.99626	2424.09	2424.09	0.490082	0	20.29	64	87	R	FAAADSDGDGQLTLAEMEAAAQAR	A	Oxidation (M) [17]	ZP_02146027.1	EF hand domain protein
278	651.861	1.99691	1301.71	1301.71	-0.0745175	0	69.57	344	355	R	SLDLDSIIAEVK	A		P04264	Keratin, type II cytoskeletal 1
349	465.249	2.9935	1392.72	1392.72	-0.450197	1	23.32	278	289	R	TNAENEFVTIKK	D		P04264	Keratin, type II cytoskeletal 1
544	546.958	2.99448	1637.85	1637.85	-0.205757	1	20.38	186	199	K	SLNNQFASFIDKVR	F		P04264	Keratin, type II cytoskeletal 1
279	651.861	1.99691	1301.71	1301.71	0.12522	0	59.62	344	355	R	SLDLDSIIAEVK	A		P04264	Keratin, type II cytoskeletal 1
646	582.639	2.99481	1744.9	1744.9	-0.501462	1	23.81	436	451	R	LIANQMAEALAMKGER	N		ZP_02145488.1	hypothetical protein RGBS107_06659
771	977.498	1.99794	1952.98	1952.98	0.746039	0	82.03	266	284	R	IVQTDAVSNPGANSQPEVK	F		ZP_02145488.1	hypothetical protein RGBS107_06659
770	977.498	1.99794	1952.98	1952.98	0.62315	0	70.01	266	284	R	IVQTDAVSNPGANSQPEVK	F		ZP_02145488.1	hypothetical protein RGBS107_06659
437	498.963	2.99394	1493.87	1493.87	-0.398964	1	36.59	269	282	K	VAGLLDRAPNLTVR	N		ZP_02144905.1	peptide/nickel/opine uptake family ABC transporter, periplasmic substrate-binding protein
703	613.976	2.99508	1838.9	1838.91	-0.161509	1	23.33	102	118	R	VAESVEASADAKTWTFK	I		ZP_02144905.1	peptide/nickel/opine uptake family ABC transporter, periplasmic substrate-binding protein
1115	1113.53	2.99729	3337.58	3337.57	1.15084	0	20.2	326	356	R	GYGSVGNDMPVNAAYPLFDDSIPQRPFDPAK	A		ZP_02144905.1	peptide/nickel/opine uptake family ABC transporter, periplasmic substrate-binding protein
438	498.963	2.99394	1493.87	1493.87	-0.338718	1	36.56	269	282	K	VAGLLDRAPNLTVR	N		ZP_02144905.1	peptide/nickel/opine uptake family ABC transporter, periplasmic substrate-binding protein
439	747.941	1.99731	1493.87	1493.87	0.31462	1	31.76	269	282	K	VAGLLDRAPNLTVR	N		ZP_02144905.1	peptide/nickel/opine uptake family ABC transporter, periplasmic substrate-binding protein
235	628.336	1.99679	1254.66	1254.66	0.214401	0	53.27	309	320	K	NIGEDTPIGLAR	G		ZP_02146891.1	glutamate/glutamine/aspartate/asparagine ABC transporter, periplasmic substrate-binding protein
786	995.514	1.99798	1989.01	1989.01	1.04273	0	40.26	321	338	R	GLNAQWTEGGLLYAPPFR	-		ZP_02146891.1	glutamate/glutamine/aspartate/asparagine ABC transporter, periplasmic substrate-binding protein
204	604.31	1.99667	1206.61	1206.61	-0.319905	0	30.2	189	199	R	NMQPFALTSAK	Q		ZP_02146543.1	hypothetical protein RGBS107_00865
562	834.47	1.99759	1666.93	1666.93	0.392339	0	61.74	224	240	K	LGGAVSQSNPELIAIAK	L		ZP_02146543.1	hypothetical protein RGBS107_00865
307	660.37	1.99695	1318.73	1318.72	0.428444	0	82.19	69	81	R	VIAADLSGTGLFR	E		ZP_02145764.1	TolB-like protein
142	549.782	1.99634	1097.55	1097.55	-0.354426	0	48.25	224	232	K	LIADNSFYR	T		ZP_02143908.1	TRAP transporter solute receptor, TAXI family protein
556	552.635	2.99453	1654.88	1654.88	-0.293676	0	29	111	125	R	AVFSVHPEPFTVVAR	A		ZP_02143908.1	TRAP transporter solute receptor, TAXI family protein
233	625.307	1.99678	1248.6	1248.6	0.256287	0	50.5	1076	1086	K	TVDPIDGTEFR	F		ZP_02146938.1	hypothetical protein RGBS107_08210
490	523.951	2.99423	1568.83	1568.83	-0.202699	0	22.41	1087	1101	R	FGSAIPDGTHLVLSR	N		ZP_02146938.1	hypothetical protein RGBS107_08210
232	625.306	1.99678	1248.6	1248.6	-0.224251	0	32.05	1076	1086	K	TVDPIDGTEFR	F		ZP_02146938.1	hypothetical protein RGBS107_08210
1022	1233.12	1.99837	2464.23	2464.23	0.465053	0	62.23	29	51	R	TSFGTVVSPTELEQISEDGSILR	L		ZP_02146522.1	Hemolysin-type calcium-binding region
397	723.865	1.99722	1445.72	1445.72	0.433004	0	46.26	191	204	R	IGTDPAAESGPYLR	T		ZP_02147336.1	dipeptide ABC transporter, periplasmic dipeptide-binding protein
538	816.943	1.99753	1631.87	1631.87	0.783763	0	43.39	143	158	K	SGTVGFIGGMDIPLIR	K		ZP_02146376.1	putative sugar ABC transporter, periplasmic sugar-binding protein
537	816.943	1.99753	1631.87	1631.87	0.330296	0	39.47	143	158	K	SGTVGFIGGMDIPLIR	K		ZP_02146376.1	putative sugar ABC transporter, periplasmic sugar-binding protein
767	650.362	2.99535	1948.06	1948.06	0.269498	1	30	332	350	K	ILEVANAPGEKINPGELGK	A		ZP_02143879.1	Extracellular ligand-binding receptor
729	937.015	1.99785	1872.02	1872.01	0.706191	0	26.57	413	429	R	ALQAVLPAPTDFPYTIR	V		ZP_02147226.1	Polyribonucleotide nucleotidyltransferase
983	776.061	2.99611	2325.16	2325.16	-0.123862	1	23.54	350	370	R	GYGTDIITDFTVGEDRIQIGR	G		ZP_02144037.1	Hemolysin-type calcium-binding region
722	617.981	2.99511	1850.92	1850.92	0.281482	1	20.83	322	336	K	TLNDMRQEYEQLIAK	N		P35527	Keratin, type I cytoskeletal 9

## Sheet: Table S4
Table S4.List of peptides identified in the 55-kDa band of the exoproteome from Pheobacter strain DSM17395 using the FT/FT procedure and with "no-enzyme" as MASCOT search criteria.
MS/MS Query	m/z observed	z	Peptide mass observed (Da)	Peptide mass expected (Da)	Error (ppm)	Missed cleavage	Mascot score (peptide)	Start (AA position)	Stop (AA position)	Previous AA	Peptide sequence	Following AA	Modifications	Protein accession	Protein functional annotation
148	556.825	2	1111.63	1111.63	-0.194308	0	75.9	289	299	D	LVGDAGVNVLR	G		ZP_02147451.1	Hemolysin-type calcium-binding protein
213	614.338	2	1226.66	1226.66	0.0464676	0	65.33	288	299	D	DLVGDAGVNVLR	G		ZP_02147451.1	Hemolysin-type calcium-binding protein
231	624.815	2	1247.61	1247.61	0.095382	0	59.54	2	13	M	ANINVATGVNFE	F		ZP_02147451.1	Hemolysin-type calcium-binding protein
276	650.296	2	1298.58	1298.58	0.348073	0	63.51	137	148	R	AYEWSGTAVTTN	T		ZP_02147451.1	Hemolysin-type calcium-binding protein
313	671.852	2	1341.69	1341.69	0.156519	0	76.22	287	299	N	DDLVGDAGVNVLR	G		ZP_02147451.1	Hemolysin-type calcium-binding protein
318	673.37	2	1344.73	1344.72	0.147986	0	61.95	44	56	D	SITLNNAGDSLLK	F		ZP_02147451.1	Hemolysin-type calcium-binding protein
341	690.344	2	1378.67	1378.67	0.406913	0	53.11	91	104	E	LNGGINSVTFATGE	T		ZP_02147451.1	Hemolysin-type calcium-binding protein
370	710.378	2	1418.74	1418.74	0.277006	0	63.58	161	175	Y	SLVSVDGIAVGAANF	S		ZP_02147451.1	Hemolysin-type calcium-binding protein
394	723.817	2	1445.62	1445.62	-0.342414	0	58.79	521	533	L	SLTDLDTSDFDFA	-		ZP_02147451.1	Hemolysin-type calcium-binding protein
407	732.863	2	1463.71	1463.71	0.437245	0	41.3	381	397	R	GDLAGATLTSAGTTTAG	D		ZP_02147451.1	Hemolysin-type calcium-binding protein
417	743.86	2	1485.71	1485.71	-0.0370194	0	82.18	366	380	K	GDDIINGGGGDDILR	G		ZP_02147451.1	Hemolysin-type calcium-binding protein
445	752.872	2	1503.73	1503.73	0.648389	0	38.51	120	136	T	SAIGGGGNGTADISTAR	A		ZP_02147451.1	Hemolysin-type calcium-binding protein
454	757.384	2	1512.75	1512.75	0.0118988	0	81.53	285	299	N	GNDDLVGDAGVNVLR	G		ZP_02147451.1	Hemolysin-type calcium-binding protein
470	769.379	2	1536.74	1536.74	0.575243	0	38.51	462	475	F	ILRDDSGETTINGF	A		ZP_02147451.1	Hemolysin-type calcium-binding protein
486	781.407	2	1560.8	1560.8	0.568939	0	70.39	42	56	G	TDSITLNNAGDSLLK	F		ZP_02147451.1	Hemolysin-type calcium-binding protein
493	790.376	2	1578.74	1578.74	0.5023	0	73.65	381	398	R	GDLAGATLTSAGTTTAGD	A		ZP_02147451.1	Hemolysin-type calcium-binding protein
499	792.881	2	1583.75	1583.75	0.56701	0	43.56	137	151	R	AYEWSGTAVTTNTAL	N		ZP_02147451.1	Hemolysin-type calcium-binding protein
511	803.395	2	1604.78	1604.78	0.406287	0	72.44	119	136	L	TSAIGGGGNGTADISTAR	A		ZP_02147451.1	Hemolysin-type calcium-binding protein
526	809.918	2	1617.82	1617.82	0.481512	0	73.72	41	56	G	GTDSITLNNAGDSLLK	F		ZP_02147451.1	Hemolysin-type calcium-binding protein
549	822.412	2	1642.81	1642.81	0.485753	0	47.67	485	500	E	ALGYSDLAAVLATSYE	T		ZP_02147451.1	Hemolysin-type calcium-binding protein
570	838.429	2	1674.84	1674.84	0.626925	0	87.56	40	56	N	GGTDSITLNNAGDSLLK	F		ZP_02147451.1	Hemolysin-type calcium-binding protein
587	842.855	2	1683.69	1683.69	0.802997	0	59.49	445	461	Y	VSLGDDIMDGGAGDDTF	I		ZP_02147451.1	Hemolysin-type calcium-binding protein
601	849.903	2	1697.79	1697.79	0.491816	0	72	137	152	R	AYEWSGTAVTTNTALN	I		ZP_02147451.1	Hemolysin-type calcium-binding protein
702	920.446	2	1838.88	1838.88	0.37958	0	101.83	119	138	L	TSAIGGGGNGTADISTARAY	E		ZP_02147451.1	Hemolysin-type calcium-binding protein
707	923.961	2	1845.91	1845.91	0.724847	0	94.77	38	56	N	GNGGTDSITLNNAGDSLLK	F		ZP_02147451.1	Hemolysin-type calcium-binding protein
727	934.42	2	1866.82	1866.82	0.807254	0	58.24	218	234	E	HNTTGEQSTVSVTYSQE	I		ZP_02147451.1	Hemolysin-type calcium-binding protein
778	984.438	2	1966.86	1966.86	1.03769	0	84.61	381	402	R	GDLAGATLTSAGTTTAGDASDD	G		ZP_02147451.1	Hemolysin-type calcium-binding protein
789	996.504	2	1990.99	1990.99	0.398796	0	91.53	115	136	G	TTALTSAIGGGGNGTADISTAR	A		ZP_02147451.1	Hemolysin-type calcium-binding protein
843	1027.5	2	2052.98	2052.98	0.688269	0	106.42	137	156	R	AYEWSGTAVTTNTALNIGAN	P		ZP_02147451.1	Hemolysin-type calcium-binding protein
888	1069.97	2	2137.93	2137.92	1.08937	0	101.67	381	404	R	GDLAGATLTSAGTTTAGDASDDGN	D		ZP_02147451.1	Hemolysin-type calcium-binding protein
925	1104.05	2	2206.08	2206.08	0.565255	0	78.26	112	136	A	SAGTTALTSAIGGGGNGTADISTAR	A		ZP_02147451.1	Hemolysin-type calcium-binding protein
947	1115.52	2	2229.03	2229.03	0.655892	0	88.23	444	464	M	YVSLGDDIMDGGAGDDTFILR	D		ZP_02147451.1	Hemolysin-type calcium-binding protein
977	1148.54	2	2295.07	2295.07	0.316767	0	53.54	139	160	Y	EWSGTAVTTNTALNIGANPTDY	S		ZP_02147451.1	Hemolysin-type calcium-binding protein
990	1184.06	2	2366.1	2366.1	0.311483	0	37.19	137	159	R	AYEWSGTAVTTNTALNIGANPTD	Y		ZP_02147451.1	Hemolysin-type calcium-binding protein
1053	875.404	3	2623.19	2623.18	1.99262	0	80.79	381	408	R	GDLAGATLTSAGTTTAGDASDDGNDTLR	G		ZP_02147451.1	Hemolysin-type calcium-binding protein
1131	1228.92	3	3683.73	3683.73	0.865971	0	44.09	341	380	N	GDDNVAGSGDATGAAATQNGLIGGKGDDIINGGGGDDILR	G		ZP_02147451.1	Hemolysin-type calcium-binding protein
147	556.825	2	1111.63	1111.63	-0.320249	0	45.65	289	299	D	LVGDAGVNVLR	G		ZP_02147451.1	Hemolysin-type calcium-binding protein
273	650.296	2	1298.58	1298.58	-0.791635	0	54.04	137	148	R	AYEWSGTAVTTN	T		ZP_02147451.1	Hemolysin-type calcium-binding protein
275	650.296	2	1298.58	1298.58	0.0554453	0	47	137	148	R	AYEWSGTAVTTN	T		ZP_02147451.1	Hemolysin-type calcium-binding protein
274	650.296	2	1298.58	1298.58	-0.0369635	0	63	137	148	R	AYEWSGTAVTTN	T		ZP_02147451.1	Hemolysin-type calcium-binding protein
277	650.296	2	1298.58	1298.58	0.348073	0	52.16	137	148	R	AYEWSGTAVTTN	T		ZP_02147451.1	Hemolysin-type calcium-binding protein
314	671.852	2	1341.69	1341.69	0.245959	0	70.7	287	299	N	DDLVGDAGVNVLR	G		ZP_02147451.1	Hemolysin-type calcium-binding protein
315	671.852	2	1341.69	1341.69	0.335398	0	72.6	287	299	N	DDLVGDAGVNVLR	G		ZP_02147451.1	Hemolysin-type calcium-binding protein
319	673.37	2	1344.73	1344.72	0.237223	0	51.57	44	56	D	SITLNNAGDSLLK	F		ZP_02147451.1	Hemolysin-type calcium-binding protein
320	673.37	2	1344.73	1344.72	0.415698	0	58.39	44	56	D	SITLNNAGDSLLK	F		ZP_02147451.1	Hemolysin-type calcium-binding protein
395	723.817	2	1445.62	1445.62	-0.0795507	0	33.76	521	533	L	SLTDLDTSDFDFA	-		ZP_02147451.1	Hemolysin-type calcium-binding protein
396	723.817	2	1445.62	1445.62	0.169477	0	56.45	521	533	L	SLTDLDTSDFDFA	-		ZP_02147451.1	Hemolysin-type calcium-binding protein
418	743.86	2	1485.71	1485.71	0.20529	0	66.87	366	380	K	GDDIINGGGGDDILR	G		ZP_02147451.1	Hemolysin-type calcium-binding protein
419	743.86	2	1485.71	1485.71	0.20529	0	55.17	366	380	K	GDDIINGGGGDDILR	G		ZP_02147451.1	Hemolysin-type calcium-binding protein
453	757.384	2	1512.75	1512.75	-0.146752	0	75.76	285	299	N	GNDDLVGDAGVNVLR	G		ZP_02147451.1	Hemolysin-type calcium-binding protein
455	757.384	2	1512.75	1512.75	0.659724	0	74.52	285	299	N	GNDDLVGDAGVNVLR	G		ZP_02147451.1	Hemolysin-type calcium-binding protein
485	781.407	2	1560.8	1560.8	0.261404	0	70.36	42	56	G	TDSITLNNAGDSLLK	F		ZP_02147451.1	Hemolysin-type calcium-binding protein
527	809.918	2	1617.82	1617.82	0.79057	0	46.17	41	56	G	GTDSITLNNAGDSLLK	F		ZP_02147451.1	Hemolysin-type calcium-binding protein
567	838.429	2	1674.84	1674.84	0.471686	0	55.29	40	56	N	GGTDSITLNNAGDSLLK	F		ZP_02147451.1	Hemolysin-type calcium-binding protein
568	838.429	2	1674.84	1674.84	0.471686	0	87.53	40	56	N	GGTDSITLNNAGDSLLK	F		ZP_02147451.1	Hemolysin-type calcium-binding protein
569	838.429	2	1674.84	1674.84	0.543335	0	75.99	40	56	N	GGTDSITLNNAGDSLLK	F		ZP_02147451.1	Hemolysin-type calcium-binding protein
566	838.429	2	1674.84	1674.84	0.113444	0	87.54	40	56	N	GGTDSITLNNAGDSLLK	F		ZP_02147451.1	Hemolysin-type calcium-binding protein
599	849.902	2	1697.79	1697.79	0.267996	0	49.72	137	152	R	AYEWSGTAVTTNTALN	I		ZP_02147451.1	Hemolysin-type calcium-binding protein
600	849.902	2	1697.79	1697.79	0.338676	0	42.73	137	152	R	AYEWSGTAVTTNTALN	I		ZP_02147451.1	Hemolysin-type calcium-binding protein
598	849.902	2	1697.79	1697.79	0.126635	0	57.37	137	152	R	AYEWSGTAVTTNTALN	I		ZP_02147451.1	Hemolysin-type calcium-binding protein
706	923.961	2	1845.91	1845.91	0.724847	0	70.69	38	56	N	GNGGTDSITLNNAGDSLLK	F		ZP_02147451.1	Hemolysin-type calcium-binding protein
725	934.419	2	1866.82	1866.82	0.66798	0	49.9	218	234	E	HNTTGEQSTVSVTYSQE	I		ZP_02147451.1	Hemolysin-type calcium-binding protein
726	934.42	2	1866.82	1866.82	0.73226	0	56.27	218	234	E	HNTTGEQSTVSVTYSQE	I		ZP_02147451.1	Hemolysin-type calcium-binding protein
844	1027.5	2	2052.98	2052.98	0.814915	0	88.7	137	156	R	AYEWSGTAVTTNTALNIGAN	P		ZP_02147451.1	Hemolysin-type calcium-binding protein
845	1027.5	2	2052.98	2052.98	0.814915	0	86.18	137	156	R	AYEWSGTAVTTNTALNIGAN	P		ZP_02147451.1	Hemolysin-type calcium-binding protein
846	1027.5	2	2052.98	2052.98	1.04872	0	89.73	137	156	R	AYEWSGTAVTTNTALNIGAN	P		ZP_02147451.1	Hemolysin-type calcium-binding protein
926	1104.05	2	2206.08	2206.08	0.565255	0	71.74	112	136	A	SAGTTALTSAIGGGGNGTADISTAR	A		ZP_02147451.1	Hemolysin-type calcium-binding protein
42	428.274	2	854.534	854.534	0.146279	0	61.16	372	380	K	LAGGVAVIR	V		ZP_02145205.1	chaperonin GroEL
182	385.252	3	1152.73	1152.73	0.437221	0	28.65	369	380	R	VAKLAGGVAVIR	V		ZP_02145205.1	chaperonin GroEL
228	623.313	2	1244.61	1244.61	-0.18319	0	62.27	394	404	K	DRVDDALNATR	A		ZP_02145205.1	chaperonin GroEL
282	651.862	2	1301.71	1301.71	0.203578	0	73.84	37	48	R	NVVLDKSFGAPR	I		ZP_02145205.1	chaperonin GroEL
324	679.379	2	1356.74	1356.74	0.271238	0	69.77	16	28	R	MLNGVNILADAVK	V		ZP_02145205.1	chaperonin GroEL
327	453.261	3	1356.76	1356.76	-0.148884	0	38.22	273	285	K	IAAVKAPGFGDRR	K		ZP_02145205.1	chaperonin GroEL
346	694.357	2	1386.7	1386.7	0.174515	0	75.94	169	181	K	VGNEGVITVEENK	G		ZP_02145205.1	chaperonin GroEL
360	707.419	2	1412.82	1412.82	0.311433	0	54.83	119	132	R	GIDLATAKVVEGIK	A		ZP_02145205.1	chaperonin GroEL
409	737.865	2	1473.71	1473.71	0.311458	0	65.84	198	210	R	GYLSPYFVTNADK	M		ZP_02145205.1	chaperonin GroEL
441	749.897	2	1497.78	1497.78	-0.0327151	0	73.93	453	468	R	QIAENAGVDGAVVAGK	V		ZP_02145205.1	chaperonin GroEL
685	912.024	2	1822.03	1822.03	0.649275	0	79.53	405	424	R	AAVQEGVIVGGGVALVQAGK	A		ZP_02145205.1	chaperonin GroEL
852	1038.53	2	2075.04	2075.04	0.903116	0	83.05	81	101	R	TNDEAGDGTTTATVLAQAIVK	E		ZP_02145205.1	chaperonin GroEL
887	713.39	3	2137.15	2137.15	0.102005	0	44.35	425	445	K	ALEGLEGANADQNAGIVIVRK	A		ZP_02145205.1	chaperonin GroEL
952	750.414	3	2248.22	2248.22	0.608482	0	61.22	446	468	K	AIEAPLRQIAENAGVDGAVVAGK	V		ZP_02145205.1	chaperonin GroEL
1101	1066.18	3	3195.53	3195.52	0.808005	0	44.18	169	197	K	VGNEGVITVEENKGLETETTVVEGMQFDR	G	Oxidation (M) [25]	ZP_02145205.1	chaperonin GroEL
181	385.252	3	1152.73	1152.73	0.359146	0	27.29	369	380	R	VAKLAGGVAVIR	V		ZP_02145205.1	chaperonin GroEL
283	651.862	2	1301.71	1301.71	0.387951	0	67.87	37	48	R	NVVLDKSFGAPR	I		ZP_02145205.1	chaperonin GroEL
345	694.357	2	1386.7	1386.7	-0.0850942	0	46	169	181	K	VGNEGVITVEENK	G		ZP_02145205.1	chaperonin GroEL
344	694.357	2	1386.7	1386.7	-0.43124	0	46.68	169	181	K	VGNEGVITVEENK	G		ZP_02145205.1	chaperonin GroEL
951	750.414	3	2248.22	2248.22	0.528419	0	59.03	446	468	K	AIEAPLRQIAENAGVDGAVVAGK	V		ZP_02145205.1	chaperonin GroEL
87	486.759	2	971.503	971.504	-0.481727	0	56.03	448	457	R	GGDDLIIGGR	D		ZP_02144235.1	Hemolysin-type calcium-binding protein
217	620.818	2	1239.62	1239.62	0.128265	0	72.04	660	672	R	GGDADGPVQIVGR	G		ZP_02144235.1	Hemolysin-type calcium-binding protein
258	644.296	2	1286.58	1286.58	0.0443036	0	50.09	219	229	R	YFSTVDDEGVR	T		ZP_02144235.1	Hemolysin-type calcium-binding protein
389	722.347	2	1442.68	1442.68	0.188538	0	47.93	218	229	R	RYFSTVDDEGVR	T		ZP_02144235.1	Hemolysin-type calcium-binding protein
520	539.285	3	1614.83	1614.83	0.106513	0	54.22	448	463	R	GGDDLIIGGRDTLASR	D		ZP_02144235.1	Hemolysin-type calcium-binding protein
662	886.475	2	1770.94	1770.93	0.748193	0	62.64	202	217	R	WSAVTPLMGDIEAIIR	R		ZP_02144235.1	Hemolysin-type calcium-binding protein
679	902.924	2	1803.83	1803.83	0.598726	0	80.33	25	40	K	SEDYEGFLDYLGALGR	S		ZP_02144235.1	Hemolysin-type calcium-binding protein
880	1062.98	2	2123.94	2123.94	0.720832	0	97.04	717	739	G	GGGADLLDGGAGSDTADYANATR	G		ZP_02144235.1	Hemolysin-type calcium-binding protein
938	1105.49	2	2208.97	2208.96	1.14488	0	65.35	183	201	R	QQYSVMSYFDGIDVGEDTR	W		ZP_02144235.1	Hemolysin-type calcium-binding protein
1028	1244.56	2	2487.11	2487.11	0.569335	0	71.86	898	922	R	LLDGEGNIVTQNDDGGGDPGSTSNR	D		ZP_02144235.1	Hemolysin-type calcium-binding protein
1031	833.073	3	2496.2	2496.2	0.437065	0	68.13	989	1012	R	GNDLLDGGLMADTLIGGKGDDFFR	F		ZP_02144235.1	Hemolysin-type calcium-binding protein
85	486.759	2	971.503	971.504	-0.605247	0	40.59	448	457	R	GGDDLIIGGR	D		ZP_02144235.1	Hemolysin-type calcium-binding protein
86	486.759	2	971.503	971.504	-0.481727	0	43.51	448	457	R	GGDDLIIGGR	D		ZP_02144235.1	Hemolysin-type calcium-binding protein
215	620.818	2	1239.62	1239.62	0.128265	0	57.32	660	672	R	GGDADGPVQIVGR	G		ZP_02144235.1	Hemolysin-type calcium-binding protein
216	620.818	2	1239.62	1239.62	0.128265	0	58.73	660	672	R	GGDADGPVQIVGR	G		ZP_02144235.1	Hemolysin-type calcium-binding protein
218	620.818	2	1239.62	1239.62	0.128265	0	72.03	660	672	R	GGDADGPVQIVGR	G		ZP_02144235.1	Hemolysin-type calcium-binding protein
219	620.818	2	1239.62	1239.62	0.225069	0	57.16	660	672	R	GGDADGPVQIVGR	G		ZP_02144235.1	Hemolysin-type calcium-binding protein
220	620.818	2	1239.62	1239.62	0.225069	0	60.22	660	672	R	GGDADGPVQIVGR	G		ZP_02144235.1	Hemolysin-type calcium-binding protein
221	620.818	2	1239.62	1239.62	0.225069	0	71.58	660	672	R	GGDADGPVQIVGR	G		ZP_02144235.1	Hemolysin-type calcium-binding protein
222	620.818	2	1239.62	1239.62	0.321873	0	71.62	660	672	R	GGDADGPVQIVGR	G		ZP_02144235.1	Hemolysin-type calcium-binding protein
223	620.818	2	1239.62	1239.62	0.321873	0	71.6	660	672	R	GGDADGPVQIVGR	G		ZP_02144235.1	Hemolysin-type calcium-binding protein
256	644.296	2	1286.58	1286.58	-0.142238	0	41.47	219	229	R	YFSTVDDEGVR	T		ZP_02144235.1	Hemolysin-type calcium-binding protein
257	644.296	2	1286.58	1286.58	-0.0489671	0	48.07	219	229	R	YFSTVDDEGVR	T		ZP_02144235.1	Hemolysin-type calcium-binding protein
255	644.296	2	1286.58	1286.58	-0.235508	0	48.18	219	229	R	YFSTVDDEGVR	T		ZP_02144235.1	Hemolysin-type calcium-binding protein
385	481.9	3	1442.68	1442.68	-0.356282	0	37	218	229	R	RYFSTVDDEGVR	T		ZP_02144235.1	Hemolysin-type calcium-binding protein
387	481.9	3	1442.68	1442.68	-0.148335	0	37.14	218	229	R	RYFSTVDDEGVR	T		ZP_02144235.1	Hemolysin-type calcium-binding protein
390	722.347	2	1442.68	1442.68	0.271717	0	44.48	218	229	R	RYFSTVDDEGVR	T		ZP_02144235.1	Hemolysin-type calcium-binding protein
391	722.347	2	1442.68	1442.68	0.368758	0	36.66	218	229	R	RYFSTVDDEGVR	T		ZP_02144235.1	Hemolysin-type calcium-binding protein
519	539.285	3	1614.83	1614.83	0.106513	0	48.56	448	463	R	GGDDLIIGGRDTLASR	D		ZP_02144235.1	Hemolysin-type calcium-binding protein
518	539.285	3	1614.83	1614.83	-0.227887	0	49.33	448	463	R	GGDDLIIGGRDTLASR	D		ZP_02144235.1	Hemolysin-type calcium-binding protein
521	539.285	3	1614.83	1614.83	0.217979	0	46.4	448	463	R	GGDDLIIGGRDTLASR	D		ZP_02144235.1	Hemolysin-type calcium-binding protein
523	808.424	2	1614.83	1614.83	0.56848	0	42.52	448	463	R	GGDDLIIGGRDTLASR	D		ZP_02144235.1	Hemolysin-type calcium-binding protein
524	808.424	2	1614.83	1614.83	0.642791	0	49.79	448	463	R	GGDDLIIGGRDTLASR	D		ZP_02144235.1	Hemolysin-type calcium-binding protein
660	886.475	2	1770.93	1770.93	0.409389	0	54.61	202	217	R	WSAVTPLMGDIEAIIR	R		ZP_02144235.1	Hemolysin-type calcium-binding protein
678	902.923	2	1803.83	1803.83	0.2661	0	74.26	25	40	K	SEDYEGFLDYLGALGR	S		ZP_02144235.1	Hemolysin-type calcium-binding protein
1027	830.045	3	2487.11	2487.11	0.490529	0	58.98	898	922	R	LLDGEGNIVTQNDDGGGDPGSTSNR	D		ZP_02144235.1	Hemolysin-type calcium-binding protein
1030	833.073	3	2496.2	2496.2	0.364955	0	43.79	989	1012	R	GNDLLDGGLMADTLIGGKGDDFFR	F		ZP_02144235.1	Hemolysin-type calcium-binding protein
1029	833.073	3	2496.2	2496.2	0.148626	0	48.12	989	1012	R	GNDLLDGGLMADTLIGGKGDDFFR	F		ZP_02144235.1	Hemolysin-type calcium-binding protein
1038	838.404	3	2512.19	2512.19	0.327204	0	52.3	989	1012	R	GNDLLDGGLMADTLIGGKGDDFFR	F	Oxidation (M) [10]	ZP_02144235.1	Hemolysin-type calcium-binding protein
1039	838.404	3	2512.19	2512.19	0.398855	0	46.51	989	1012	R	GNDLLDGGLMADTLIGGKGDDFFR	F	Oxidation (M) [10]	ZP_02144235.1	Hemolysin-type calcium-binding protein
285	656.802	2	1311.59	1311.59	0.239404	0	49.17	394	403	K	AQYWPTFDER	A		ZP_02146523.1	oligopeptide/dipeptide ABC transporter, periplasmic substrate-binding protein
429	745.884	2	1489.75	1489.75	0.443698	0	78.3	295	308	K	AIDYAVNNAGIVDR	I		ZP_02146523.1	oligopeptide/dipeptide ABC transporter, periplasmic substrate-binding protein
615	854.896	2	1707.78	1707.78	0.535199	0	80.42	72	85	R	LAESWEQIDETTMR	F		ZP_02146523.1	oligopeptide/dipeptide ABC transporter, periplasmic substrate-binding protein
687	912.981	2	1823.95	1823.95	0.724802	0	61.11	503	518	K	IVNALNFPYFGDLKVD	-		ZP_02146523.1	oligopeptide/dipeptide ABC transporter, periplasmic substrate-binding protein
751	637.657	3	1909.95	1909.95	0.052881	0	39.18	257	273	K	RVEEHDGTTLITEPGTR	I		ZP_02146523.1	oligopeptide/dipeptide ABC transporter, periplasmic substrate-binding protein
876	1061.59	2	2121.17	2121.17	0.595426	0	38.23	236	256	R	VAALLAGDVDFIAPVPPTDLK	R		ZP_02146523.1	oligopeptide/dipeptide ABC transporter, periplasmic substrate-binding protein
1010	1207.59	2	2413.16	2413.16	0.453348	0	96.43	312	335	R	GFGTVGAQASPAGYLGYDESLTPR	F		ZP_02146523.1	oligopeptide/dipeptide ABC transporter, periplasmic substrate-binding protein
286	656.802	2	1311.59	1311.59	0.346145	0	46.54	394	403	K	AQYWPTFDER	A		ZP_02146523.1	oligopeptide/dipeptide ABC transporter, periplasmic substrate-binding protein
616	854.896	2	1707.78	1707.78	0.605465	0	69.28	72	85	R	LAESWEQIDETTMR	F		ZP_02146523.1	oligopeptide/dipeptide ABC transporter, periplasmic substrate-binding protein
688	912.981	2	1823.95	1823.95	0.86735	0	43.61	503	518	K	IVNALNFPYFGDLKVD	-		ZP_02146523.1	oligopeptide/dipeptide ABC transporter, periplasmic substrate-binding protein
689	912.981	2	1823.95	1823.95	1.2621	0	52.93	503	518	K	IVNALNFPYFGDLKVD	-		ZP_02146523.1	oligopeptide/dipeptide ABC transporter, periplasmic substrate-binding protein
1012	1207.59	2	2413.16	2413.16	0.958911	0	73.44	312	335	R	GFGTVGAQASPAGYLGYDESLTPR	F		ZP_02146523.1	oligopeptide/dipeptide ABC transporter, periplasmic substrate-binding protein
123	527.29	2	1052.57	1052.57	-0.424677	0	63.21	455	463	K	LGGLVEFYR	S		ZP_02145689.1	extracellular solute-binding protein, family 1
251	640.305	2	1278.59	1278.59	0.0437981	0	102.47	508	518	R	LAEEMDITMAR	M		ZP_02145689.1	extracellular solute-binding protein, family 1
735	627.949	3	1880.83	1880.83	0.133984	0	36.08	519	535	R	MQRADEQASVYGGCGPR	L		ZP_02145689.1	extracellular solute-binding protein, family 1
859	695.685	3	2084.03	2084.03	-0.0542218	0	46.45	464	482	R	SPDRVAWSPTGVNVPDYPK	L		ZP_02145689.1	extracellular solute-binding protein, family 1
923	735.038	3	2202.09	2202.09	0.348759	0	47.43	555	573	K	LENEKPQGQTVNYDELVAR	W		ZP_02145689.1	extracellular solute-binding protein, family 1
124	527.29	2	1052.57	1052.57	-0.291668	0	54.56	455	463	K	LGGLVEFYR	S		ZP_02145689.1	extracellular solute-binding protein, family 1
736	627.949	3	1880.83	1880.83	0.421092	0	34.88	519	535	R	MQRADEQASVYGGCGPR	L		ZP_02145689.1	extracellular solute-binding protein, family 1
243	633.346	2	1264.68	1264.68	0.515546	0	55.66	395	405	K	ILYQTSTNAVR	Q		ZP_02146184.1	extracellular solute-binding protein, family 5
269	649.367	2	1296.72	1296.72	0.31464	0	64.76	274	286	K	GVPVAGFGPLVER	I		ZP_02146184.1	extracellular solute-binding protein, family 5
724	933.955	2	1865.9	1865.89	0.585778	0	66.65	287	303	R	IMLNNTNPDPALGPDER	S		ZP_02146184.1	extracellular solute-binding protein, family 5
765	649.364	3	1945.07	1945.07	0.164004	0	51.49	320	337	K	ALSMAIDRPLLVEIGYGK	A		ZP_02146184.1	extracellular solute-binding protein, family 5
868	1057.5	2	2112.98	2112.98	0.646955	0	71.95	427	446	R	NINSSVFFGGDPGSPDTFQK	F		ZP_02146184.1	extracellular solute-binding protein, family 5
242	633.346	2	1264.68	1264.68	0.325775	0	45.76	395	405	K	ILYQTSTNAVR	Q		ZP_02146184.1	extracellular solute-binding protein, family 5
241	633.346	2	1264.68	1264.68	0.136003	0	48.78	395	405	K	ILYQTSTNAVR	Q		ZP_02146184.1	extracellular solute-binding protein, family 5
270	649.367	2	1296.72	1296.72	0.407181	0	55.27	274	286	K	GVPVAGFGPLVER	I		ZP_02146184.1	extracellular solute-binding protein, family 5
738	941.952	2	1881.89	1881.89	0.103619	0	62.33	287	303	R	IMLNNTNPDPALGPDER	S	Oxidation (M) [2]	ZP_02146184.1	extracellular solute-binding protein, family 5
764	649.364	3	1945.07	1945.07	-0.0365025	0	42.6	320	337	K	ALSMAIDRPLLVEIGYGK	A		ZP_02146184.1	extracellular solute-binding protein, family 5
869	1057.5	2	2112.98	2112.98	0.770004	0	66.74	427	446	R	NINSSVFFGGDPGSPDTFQK	F		ZP_02146184.1	extracellular solute-binding protein, family 5
139	546.787	2	1091.56	1091.56	-0.896881	0	68.6	109	118	R	GEDVVFSLAR	V		ZP_02144479.1	extracellular solute-binding protein, family 5
330	680.322	2	1358.63	1358.63	0.208298	0	39.67	451	462	R	NAWAVPEEMNAK	T		ZP_02144479.1	extracellular solute-binding protein, family 5
760	967.416	2	1932.82	1932.82	-0.0657072	0	45	332	348	K	GFPGSYDETPFGYDPER	A		ZP_02144479.1	extracellular solute-binding protein, family 5
957	757.043	3	2268.11	2268.11	0.505267	0	39.11	238	258	R	HVAEAATQELLLESGDIDMAR	N		ZP_02144479.1	extracellular solute-binding protein, family 5
968	1141.98	2	2281.95	2281.95	0.887837	0	112.12	431	450	K	AFAYNSDNSDDNYAATTTWR	N		ZP_02144479.1	extracellular solute-binding protein, family 5
969	1141.98	2	2281.95	2281.95	0.887837	0	104.81	431	450	K	AFAYNSDNSDDNYAATTTWR	N		ZP_02144479.1	extracellular solute-binding protein, family 5
629	861.439	2	1720.86	1720.86	0.350987	0	58.83	28	44	R	LASISDNIANASTPGYK	R		ZP_02145455.1	S-adenosyl-L-homocysteine hydrolase
664	888.466	2	1774.92	1774.92	0.425372	0	87.19	9	27	M	TISSSLNAGVAGLSANASR	L		ZP_02145455.1	S-adenosyl-L-homocysteine hydrolase
813	1009.53	2	2017.05	2017.05	0.779355	0	55.26	424	440	K	VIQTVDEMLQETTNIKR	-		ZP_02145455.1	S-adenosyl-L-homocysteine hydrolase
890	714.39	3	2140.15	2140.15	0.244843	0	57.28	74	93	R	LIDERGPLVTTSNATDLAVR	G		ZP_02145455.1	S-adenosyl-L-homocysteine hydrolase
59	465.274	2	928.534	928.534	-0.0818494	0	53.74	64	72	R	LVTALADAR	A		ZP_02143510.1	Ser/Thr protein phosphatase/nucleotidase, putative
308	664.354	2	1326.69	1326.69	0.000753754	0	49.56	467	477	K	TYVVVTNNYVR	N		ZP_02143510.1	Ser/Thr protein phosphatase/nucleotidase, putative
337	456.601	3	1366.78	1366.78	-0.0109747	0	48.03	312	323	R	IAELAKPLDEIR	N		ZP_02143510.1	Ser/Thr protein phosphatase/nucleotidase, putative
742	947.513	2	1893.01	1893.01	0.571577	0	50.28	168	186	K	IGLIGLTPEDTPDLASPGK	N		ZP_02143510.1	Ser/Thr protein phosphatase/nucleotidase, putative
982	774.355	3	2320.04	2320.04	0.112929	0	37.48	108	128	K	LGYDGMTVGNHEFDDGPEVLR	G		ZP_02143510.1	Ser/Thr protein phosphatase/nucleotidase, putative
58	465.274	2	928.534	928.534	-0.146467	0	50.39	64	72	R	LVTALADAR	A		ZP_02143510.1	Ser/Thr protein phosphatase/nucleotidase, putative
57	465.274	2	928.534	928.534	-0.211085	0	53.67	64	72	R	LVTALADAR	A		ZP_02143510.1	Ser/Thr protein phosphatase/nucleotidase, putative
336	456.601	3	1366.78	1366.78	-0.142671	0	43.03	312	323	R	IAELAKPLDEIR	N		ZP_02143510.1	Ser/Thr protein phosphatase/nucleotidase, putative
741	947.512	2	1893.01	1893.01	0.254621	0	46.29	168	186	K	IGLIGLTPEDTPDLASPGK	N		ZP_02143510.1	Ser/Thr protein phosphatase/nucleotidase, putative
481	777.868	2	1553.72	1553.72	0.0746595	0	87.58	227	240	K	SVDIDGDYTETLAR	I		ZP_02143869.1	phosphate ABC transporter, periplasmic phosphate-binding protein
701	919.921	2	1837.83	1837.83	0.615401	0	133.89	69	85	R	FCEGVGENTIDVANASR	R		ZP_02143869.1	phosphate ABC transporter, periplasmic phosphate-binding protein
700	919.921	2	1837.83	1837.83	0.484812	0	133.78	69	85	R	FCEGVGENTIDVANASR	R		ZP_02143869.1	phosphate ABC transporter, periplasmic phosphate-binding protein
177	577.29	2	1152.57	1152.57	0.103248	0	47.98	149	159	K	SSGTSYPDVLK	C		P00760_Tryp	Cationic trypsin
428	745.875	2	1489.74	1489.73	0.545063	0	72.68	210	223	K	LQGIVSWGSGCAQK	N		P00760_Tryp	Cationic trypsin
898	1082.03	2	2162.05	2162.05	0.929674	0	93.93	73	92	R	LGEDNINVVEGNEQFISASK	S		P00760_Tryp	Cationic trypsin
176	577.29	2	1152.57	1152.57	-0.122336	0	36.27	149	159	K	SSGTSYPDVLK	C		P00760_Tryp	Cationic trypsin
178	577.29	2	1152.57	1152.57	0.103248	0	36.49	149	159	K	SSGTSYPDVLK	C		P00760_Tryp	Cationic trypsin
896	1082.03	2	2162.05	2162.05	0.587406	0	76.68	73	92	R	LGEDNINVVEGNEQFISASK	S		P00760_Tryp	Cationic trypsin
897	1082.03	2	2162.05	2162.05	0.698412	0	81.76	73	92	R	LGEDNINVVEGNEQFISASK	S		P00760_Tryp	Cationic trypsin
299	658.856	2	1315.7	1315.7	-0.0957666	0	69.81	596	607	K	EIADLVEATVTR	E		ZP_02144175.1	aconitate hydratase
306	659.859	2	1317.7	1317.7	-0.104728	0	45.1	386	397	K	RPQDYVALTGAK	A		ZP_02144175.1	aconitate hydratase
119	521.253	2	1040.49	1040.49	-0.41711	0	40.87	30	38	R	FGVGYVEDR	T		ZP_02147263.1	outer membrane porin
263	646.346	2	1290.68	1290.68	0.254905	0	75.95	39	51	R	TVGGTSDTVIVSR	F		ZP_02147263.1	outer membrane porin
118	521.253	2	1040.49	1040.49	-0.897652	0	36.18	30	38	R	FGVGYVEDR	T		ZP_02147263.1	outer membrane porin
262	646.346	2	1290.68	1290.68	0.068956	0	48.46	39	51	R	TVGGTSDTVIVSR	F		ZP_02147263.1	outer membrane porin
261	646.346	2	1290.68	1290.68	-0.0240184	0	63.17	39	51	R	TVGGTSDTVIVSR	F		ZP_02147263.1	outer membrane porin
201	600.323	2	1198.63	1198.63	0.302846	0	41.47	61	71	R	INDPALQSSVR	S		ZP_02145456.1	Flagellar hook-associated protein
737	941.947	2	1881.88	1881.88	1.06808	0	73.62	90	106	R	MTELVGSADDPYSITQR	L		ZP_02145456.1	Flagellar hook-associated protein
900	722.71	3	2165.11	2165.11	0.697887	0	51.64	20	39	R	STSVVSENLSNVLTPGYSRR	S		ZP_02145456.1	Flagellar hook-associated protein
801	670.71	3	2009.11	2009.11	0.573887	0	35.68	276	294	R	LINAGTTFNLAEHVALVAR	S		ZP_02143988.1	Hemolysin-type calcium-binding region
833	1024.98	2	2047.95	2047.94	0.469251	0	101.05	256	275	R	ANDDGGTDAFLVANGEEVVR	L		ZP_02143988.1	Hemolysin-type calcium-binding region
1107	1079.55	3	3235.61	3235.61	1.07275	0	53.25	128	159	R	GADHLVGGQGNDLIIAAGILDEGAYEDIVQGR	E		ZP_02143988.1	Hemolysin-type calcium-binding region
832	1024.98	2	2047.94	2047.94	-0.00927759	0	88.48	256	275	R	ANDDGGTDAFLVANGEEVVR	L		ZP_02143988.1	Hemolysin-type calcium-binding region
1106	1079.55	3	3235.61	3235.61	0.961488	0	43.11	128	159	R	GADHLVGGQGNDLIIAAGILDEGAYEDIVQGR	E		ZP_02143988.1	Hemolysin-type calcium-binding region
209	612.308	2	1222.6	1222.6	-0.0654342	0	46.51	174	183	R	DMLFNVETVR	L		ZP_02144038.1	hypothetical protein RGBS107_15846
383	479.582	3	1435.72	1435.72	-0.195024	0	39.97	172	183	K	GRDMLFNVETVR	L		ZP_02144038.1	hypothetical protein RGBS107_15846
986	779.068	3	2334.18	2334.18	0.324739	0	43.56	434	454	R	GSGRDTITDFQLGEDLIQITR	G		ZP_02144038.1	hypothetical protein RGBS107_15846
210	612.308	2	1222.6	1222.6	0.0327171	0	40.99	174	183	R	DMLFNVETVR	L		ZP_02144038.1	hypothetical protein RGBS107_15846
384	479.582	3	1435.72	1435.72	-0.132337	0	39.97	172	183	K	GRDMLFNVETVR	L		ZP_02144038.1	hypothetical protein RGBS107_15846
528	810.918	2	1619.82	1619.82	0.696991	0	64.19	163	176	K	TWEEFQTVTAPALK	E		ZP_02146962.1	extracellular solute-binding protein, family 1
901	1087.55	2	2173.08	2173.08	-3.1048	0	62.78	76	97	R	AGEQPNVMQVFDAGAATVIGAK	G		ZP_02146962.1	extracellular solute-binding protein, family 1
525	809.917	2	1617.82	1617.82	0.362834	0	63.8	140	155	K	SLAGADFPVVCANVAK	S		ZP_02144104.1	Twin-arginine translocation pathway signal
580	839.938	2	1677.86	1677.86	0.514941	0	59.5	607	622	R	FAPLADTSVLFDTGPK	A		ZP_02144104.1	Twin-arginine translocation pathway signal
579	839.938	2	1677.86	1677.86	0.0858235	0	57.77	607	622	R	FAPLADTSVLFDTGPK	A		ZP_02144104.1	Twin-arginine translocation pathway signal
186	580.307	2	1158.6	1158.6	-0.277059	0	74.46	415	425	K	NTTDAVAAQLR	D		ZP_02143711.1	oligopeptide/dipeptide ABC transporter, periplasmic substrate-binding protein
312	668.828	2	1335.64	1335.64	0.402054	0	65.19	167	179	R	FGSLVDEASGQAR	D		ZP_02143711.1	oligopeptide/dipeptide ABC transporter, periplasmic substrate-binding protein
187	580.307	2	1158.6	1158.6	-0.069912	0	71.82	415	425	K	NTTDAVAAQLR	D		ZP_02143711.1	oligopeptide/dipeptide ABC transporter, periplasmic substrate-binding protein
771	977.498	2	1952.98	1952.98	0.746039	0	82.03	266	284	R	IVQTDAVSNPGANSQPEVK	F		ZP_02145488.1	hypothetical protein RGBS107_06659
770	977.498	2	1952.98	1952.98	0.62315	0	70.01	266	284	R	IVQTDAVSNPGANSQPEVK	F		ZP_02145488.1	hypothetical protein RGBS107_06659
457	757.886	2	1513.76	1513.76	0.681748	0	57.77	254	266	R	VVNAIEEFGYFAR	N		ZP_02145961.1	extracellular solute-binding protein, family 1
823	1016.02	2	2030.03	2030.03	0.0812795	0	48.34	332	351	K	DLGSPVLGAGTLWSITNDSK	G		ZP_02145961.1	extracellular solute-binding protein, family 1
456	757.886	2	1513.76	1513.76	0.351444	0	56.02	254	266	R	VVNAIEEFGYFAR	N		ZP_02145961.1	extracellular solute-binding protein, family 1
278	651.861	2	1301.71	1301.71	-0.0745175	0	69.57	344	355	R	SLDLDSIIAEVK	A		P04264	Keratin, type II cytoskeletal 1
279	651.861	2	1301.71	1301.71	0.12522	0	59.62	344	355	R	SLDLDSIIAEVK	A		P04264	Keratin, type II cytoskeletal 1
1007	1205.05	2	2408.09	2408.09	0.61584	0	96.36	64	87	R	FAAADSDGDGQLTLAEMEAAAQAR	A		ZP_02146027.1	EF hand domain protein
1006	803.705	3	2408.09	2408.09	0.306052	0	44.4	64	87	R	FAAADSDGDGQLTLAEMEAAAQAR	A		ZP_02146027.1	EF hand domain protein
1008	1205.05	2	2408.09	2408.09	0.715504	0	96.33	64	87	R	FAAADSDGDGQLTLAEMEAAAQAR	A		ZP_02146027.1	EF hand domain protein
142	549.782	2	1097.55	1097.55	-0.354426	0	48.25	224	232	K	LIADNSFYR	T		ZP_02143908.1	TRAP transporter solute receptor, TAXI family protein
437	498.963	3	1493.87	1493.87	-0.398964	0	36.59	269	282	K	VAGLLDRAPNLTVR	N		ZP_02144905.1	peptide/nickel/opine uptake family ABC transporter, periplasmic substrate-binding protein
438	498.963	3	1493.87	1493.87	-0.338718	0	36.56	269	282	K	VAGLLDRAPNLTVR	N		ZP_02144905.1	peptide/nickel/opine uptake family ABC transporter, periplasmic substrate-binding protein
439	747.941	2	1493.87	1493.87	0.31462	0	31.76	269	282	K	VAGLLDRAPNLTVR	N		ZP_02144905.1	peptide/nickel/opine uptake family ABC transporter, periplasmic substrate-binding protein
235	628.336	2	1254.66	1254.66	0.214401	0	53.27	309	320	K	NIGEDTPIGLAR	G		ZP_02146891.1	glutamate/glutamine/aspartate/asparagine ABC transporter, periplasmic substrate-binding protein
786	995.514	2	1989.01	1989.01	1.04273	0	40.26	321	338	R	GLNAQWTEGGLLYAPPFR	-		ZP_02146891.1	glutamate/glutamine/aspartate/asparagine ABC transporter, periplasmic substrate-binding protein
562	834.47	2	1666.93	1666.93	0.392339	0	61.74	224	240	K	LGGAVSQSNPELIAIAK	L		ZP_02146543.1	hypothetical protein RGBS107_00865
307	660.37	2	1318.73	1318.72	0.428444	0	82.19	69	81	R	VIAADLSGTGLFR	E		ZP_02145764.1	TolB-like protein
233	625.307	2	1248.6	1248.6	0.256287	0	50.5	1076	1086	K	TVDPIDGTEFR	F		ZP_02146938.1	hypothetical protein RGBS107_08210
1022	1233.12	2	2464.23	2464.23	0.465053	0	62.23	29	51	R	TSFGTVVSPTELEQISEDGSILR	L		ZP_02146522.1	Hemolysin-type calcium-binding region
397	723.865	2	1445.72	1445.72	0.433004	0	46.26	191	204	R	IGTDPAAESGPYLR	T		ZP_02147336.1	dipeptide ABC transporter, periplasmic dipeptide-binding protein
538	816.943	2	1631.87	1631.87	0.783763	0	43.39	143	158	K	SGTVGFIGGMDIPLIR	K		ZP_02146376.1	putative sugar ABC transporter, periplasmic sugar-binding protein
537	816.943	2	1631.87	1631.87	0.330296	0	39.47	143	158	K	SGTVGFIGGMDIPLIR	K		ZP_02146376.1	putative sugar ABC transporter, periplasmic sugar-binding protein

## Sheet: Table S5
Table S5.List of peptides identified in the 55-kDa band of the exoproteome from Phaeobacter strain DSM17395 after chymotrypsin digestion and using the FT/FT procedure.
MS/MS Query	m/z observed	z	Peptide mass observed (Da)	Peptide mass expected (Da)	Error (ppm)	Missed cleavage	Mascot score (peptide)	Start (AA position)	Stop (AA position)	Previous AA	Peptide sequence	Following AA	Modifications	Protein accession	Protein functional annotation
26	489.256	2	976.498	976.498	-0.0972864	0	39.69	183	191	F	NVNANVVTF	T		ZP_02147451.1	Hemolysin-type calcium-binding protein
38	503.782	2	1005.55	1005.55	-0.270499	2	37.54	56	64	L	KFLDTNGVL	T		ZP_02147451.1	Hemolysin-type calcium-binding protein
51	525.278	2	1048.54	1048.54	0.417724	0	49.78	107	118	L	TVGTASAGTTAL	T		ZP_02147451.1	Hemolysin-type calcium-binding protein
64	539.78	2	1077.55	1077.55	0.270986	2	53.17	48	57	L	NNAGDSLLKF	L		ZP_02147451.1	Hemolysin-type calcium-binding protein
79	555.788	2	1109.56	1109.56	0.403763	2	27.94	489	499	Y	SDLAAVLATSY	E		ZP_02147451.1	Hemolysin-type calcium-binding protein
87	560.293	2	1118.57	1118.57	-0.136782	0	46.53	2	12	M	ANINVATGVNF	E		ZP_02147451.1	Hemolysin-type calcium-binding protein
91	564.817	2	1127.62	1127.62	0.00532095	1	48.03	476	486	F	AVGDKLNVEAL	G		ZP_02147451.1	Hemolysin-type calcium-binding protein
100	571.759	2	1141.5	1141.5	-0.00438019	0	30.48	67	76	Y	DTTIPGSEHW	D		ZP_02147451.1	Hemolysin-type calcium-binding protein
177	674.859	2	1347.7	1347.7	0.395488	2	64.39	476	488	F	AVGDKLNVEALGY	S		ZP_02147451.1	Hemolysin-type calcium-binding protein
179	675.831	2	1349.65	1349.65	0.645354	1	20.91	139	151	Y	EWSGTAVTTNTAL	N		ZP_02147451.1	Hemolysin-type calcium-binding protein
231	710.377	2	1418.74	1418.74	-0.935337	1	78.43	161	175	Y	SLVSVDGIAVGAANF	S		ZP_02147451.1	Hemolysin-type calcium-binding protein
406	730.813	2	1459.61	1459.61	0.333651	1	61.34	232	244	Y	SQEIDYTAGNDTF	T		ZP_02147451.1	Hemolysin-type calcium-binding protein
445	769.379	2	1536.74	1536.74	0.65333	1	56.75	462	475	F	ILRDDSGETTINGF	A		ZP_02147451.1	Hemolysin-type calcium-binding protein
512	811.418	2	1620.82	1620.82	0.373268	1	58.56	101	118	F	ATGETLTVGTASAGTTAL	T		ZP_02147451.1	Hemolysin-type calcium-binding protein
559	842.855	2	1683.69	1683.69	0.802997	1	100.58	445	461	Y	VSLGDDIMDGGAGDDTF	I		ZP_02147451.1	Hemolysin-type calcium-binding protein
594	848.9	2	1695.79	1695.79	0.560212	1	80.07	176	191	F	SNADGQFNVNANVVTF	T		ZP_02147451.1	Hemolysin-type calcium-binding protein
753	903.438	2	1804.86	1804.86	0.713075	0	120.25	192	210	F	TPNTAAIAAQGNVGDTASF	T		ZP_02147451.1	Hemolysin-type calcium-binding protein
846	920.446	2	1838.88	1838.88	0.836381	0	118.78	119	138	L	TSAIGGGGNGTADISTARAY	E		ZP_02147451.1	Hemolysin-type calcium-binding protein
933	990.98	2	1979.95	1979.94	0.903561	1	52.32	141	160	W	SGTAVTTNTALNIGANPTDY	S		ZP_02147451.1	Hemolysin-type calcium-binding protein
940	997.439	2	1992.86	1992.86	0.771253	1	112.98	299	318	L	RGGNGNDELTTSGTDDGNTL	G		ZP_02147451.1	Hemolysin-type calcium-binding protein
1046	1032.99	2	2063.97	2063.96	0.545067	0	49.04	213	231	Y	DVVVEHNTTGEQSTVSVTY	S		ZP_02147451.1	Hemolysin-type calcium-binding protein
1109	1148.54	2	2295.06	2295.07	-1.16467	2	27.94	139	160	Y	EWSGTAVTTNTALNIGANPTDY	S		ZP_02147451.1	Hemolysin-type calcium-binding protein
1231	1165.05	2	2328.08	2328.08	0.935537	1	61.99	211	231	F	TYDVVVEHNTTGEQSTVSVTY	S		ZP_02147451.1	Hemolysin-type calcium-binding protein
1388	847.437	3	2539.29	2539.29	0.683262	2	26.8	362	388	L	IGGKGDDIINGGGGDDILRGDLAGATL	T		ZP_02147451.1	Hemolysin-type calcium-binding protein
1390	1314.53	2	2627.05	2627.05	0.502084	1	64.76	418	444	Y	GDDGNDELRGGAGDDVVNGGAGADMMY	V		ZP_02147451.1	Hemolysin-type calcium-binding protein
1397	1345.6	2	2689.19	2689.19	1.88012	2	16.67	67	91	Y	DTTIPGSEHWDLDDDSTSAVSTVEL	N		ZP_02147451.1	Hemolysin-type calcium-binding protein
1418	957.477	3	2869.41	2869.41	0.861503	1	16.56	107	138	L	TVGTASAGTTALTSAIGGGGNGTADISTARAY	E		ZP_02147451.1	Hemolysin-type calcium-binding protein
1513	1148.24	3	3441.69	3441.69	1.40861	2	22.57	101	138	F	ATGETLTVGTASAGTTALTSAIGGGGNGTADISTARAY	E		ZP_02147451.1	Hemolysin-type calcium-binding protein
1557	1161.88	3	3482.63	3482.63	-1.2459	2	35.61	176	210	F	SNADGQFNVNANVVTFTPNTAAIAAQGNVGDTASF	T		ZP_02147451.1	Hemolysin-type calcium-binding protein
1888	1372.65	3	4114.93	4114.92	1.2027	2	34.95	192	231	F	TPNTAAIAAQGNVGDTASFTYDVVVEHNTTGEQSTVSVTY	S		ZP_02147451.1	Hemolysin-type calcium-binding protein
37	503.782	2	1005.55	1005.55	-0.509174	2	30.54	56	64	L	KFLDTNGVL	T		ZP_02147451.1	Hemolysin-type calcium-binding protein
39	503.782	2	1005.55	1005.55	0.266521	2	32.93	56	64	L	KFLDTNGVL	T		ZP_02147451.1	Hemolysin-type calcium-binding protein
47	525.277	2	1048.54	1048.54	0.055315	0	44.58	107	118	L	TVGTASAGTTAL	T		ZP_02147451.1	Hemolysin-type calcium-binding protein
48	525.277	2	1048.54	1048.54	0.055315	0	34.25	107	118	L	TVGTASAGTTAL	T		ZP_02147451.1	Hemolysin-type calcium-binding protein
46	525.277	2	1048.54	1048.54	-0.0591298	0	48.51	107	118	L	TVGTASAGTTAL	T		ZP_02147451.1	Hemolysin-type calcium-binding protein
50	525.277	2	1048.54	1048.54	0.303279	0	42.77	107	118	L	TVGTASAGTTAL	T		ZP_02147451.1	Hemolysin-type calcium-binding protein
49	525.277	2	1048.54	1048.54	0.055315	0	48.54	107	118	L	TVGTASAGTTAL	T		ZP_02147451.1	Hemolysin-type calcium-binding protein
61	539.78	2	1077.55	1077.55	-0.41576	2	46.9	48	57	L	NNAGDSLLKF	L		ZP_02147451.1	Hemolysin-type calcium-binding protein
62	539.78	2	1077.55	1077.55	-0.0631064	2	46.99	48	57	L	NNAGDSLLKF	L		ZP_02147451.1	Hemolysin-type calcium-binding protein
63	539.78	2	1077.55	1077.55	-0.0631064	2	48.96	48	57	L	NNAGDSLLKF	L		ZP_02147451.1	Hemolysin-type calcium-binding protein
78	555.787	2	1109.56	1109.56	-0.155016	2	23.43	489	499	Y	SDLAAVLATSY	E		ZP_02147451.1	Hemolysin-type calcium-binding protein
98	571.759	2	1141.5	1141.5	-0.23215	0	27.8	67	76	Y	DTTIPGSEHW	D		ZP_02147451.1	Hemolysin-type calcium-binding protein
99	571.759	2	1141.5	1141.5	-0.23215	0	30.44	67	76	Y	DTTIPGSEHW	D		ZP_02147451.1	Hemolysin-type calcium-binding protein
101	571.759	2	1141.5	1141.5	0.100744	0	25.93	67	76	Y	DTTIPGSEHW	D		ZP_02147451.1	Hemolysin-type calcium-binding protein
174	674.859	2	1347.7	1347.7	0.306447	2	57.34	476	488	F	AVGDKLNVEALGY	S		ZP_02147451.1	Hemolysin-type calcium-binding protein
175	674.859	2	1347.7	1347.7	0.306447	2	52.36	476	488	F	AVGDKLNVEALGY	S		ZP_02147451.1	Hemolysin-type calcium-binding protein
176	674.859	2	1347.7	1347.7	0.395488	2	59.7	476	488	F	AVGDKLNVEALGY	S		ZP_02147451.1	Hemolysin-type calcium-binding protein
173	674.859	2	1347.7	1347.7	0.306447	2	59.91	476	488	F	AVGDKLNVEALGY	S		ZP_02147451.1	Hemolysin-type calcium-binding protein
178	674.859	2	1347.7	1347.7	0.677449	2	59.82	476	488	F	AVGDKLNVEALGY	S		ZP_02147451.1	Hemolysin-type calcium-binding protein
232	710.377	2	1418.74	1418.74	-0.850755	1	64.44	161	175	Y	SLVSVDGIAVGAANF	S		ZP_02147451.1	Hemolysin-type calcium-binding protein
233	710.377	2	1418.74	1418.74	-0.766173	1	32.01	161	175	Y	SLVSVDGIAVGAANF	S		ZP_02147451.1	Hemolysin-type calcium-binding protein
234	710.377	2	1418.74	1418.74	-0.582911	1	42.9	161	175	Y	SLVSVDGIAVGAANF	S		ZP_02147451.1	Hemolysin-type calcium-binding protein
235	710.377	2	1418.74	1418.74	-0.582911	1	65.51	161	175	Y	SLVSVDGIAVGAANF	S		ZP_02147451.1	Hemolysin-type calcium-binding protein
236	710.377	2	1418.74	1418.74	-0.582911	1	63.78	161	175	Y	SLVSVDGIAVGAANF	S		ZP_02147451.1	Hemolysin-type calcium-binding protein
237	710.377	2	1418.74	1418.74	-0.498329	1	47.3	161	175	Y	SLVSVDGIAVGAANF	S		ZP_02147451.1	Hemolysin-type calcium-binding protein
238	710.377	2	1418.74	1418.74	-0.413747	1	28.52	161	175	Y	SLVSVDGIAVGAANF	S		ZP_02147451.1	Hemolysin-type calcium-binding protein
239	710.377	2	1418.74	1418.74	-0.329165	1	59.06	161	175	Y	SLVSVDGIAVGAANF	S		ZP_02147451.1	Hemolysin-type calcium-binding protein
240	710.377	2	1418.74	1418.74	-0.329165	1	63.13	161	175	Y	SLVSVDGIAVGAANF	S		ZP_02147451.1	Hemolysin-type calcium-binding protein
241	710.377	2	1418.74	1418.74	-0.244583	1	36.12	161	175	Y	SLVSVDGIAVGAANF	S		ZP_02147451.1	Hemolysin-type calcium-binding protein
242	710.377	2	1418.74	1418.74	-0.244583	1	35.52	161	175	Y	SLVSVDGIAVGAANF	S		ZP_02147451.1	Hemolysin-type calcium-binding protein
243	710.377	2	1418.74	1418.74	-0.244583	1	69.12	161	175	Y	SLVSVDGIAVGAANF	S		ZP_02147451.1	Hemolysin-type calcium-binding protein
244	710.377	2	1418.74	1418.74	-0.160001	1	36.21	161	175	Y	SLVSVDGIAVGAANF	S		ZP_02147451.1	Hemolysin-type calcium-binding protein
245	710.377	2	1418.74	1418.74	-0.160001	1	43.01	161	175	Y	SLVSVDGIAVGAANF	S		ZP_02147451.1	Hemolysin-type calcium-binding protein
246	710.377	2	1418.74	1418.74	-0.160001	1	38.69	161	175	Y	SLVSVDGIAVGAANF	S		ZP_02147451.1	Hemolysin-type calcium-binding protein
247	710.377	2	1418.74	1418.74	-0.160001	1	57.57	161	175	Y	SLVSVDGIAVGAANF	S		ZP_02147451.1	Hemolysin-type calcium-binding protein
248	710.377	2	1418.74	1418.74	-0.160001	1	57.22	161	175	Y	SLVSVDGIAVGAANF	S		ZP_02147451.1	Hemolysin-type calcium-binding protein
249	710.377	2	1418.74	1418.74	-0.160001	1	67.03	161	175	Y	SLVSVDGIAVGAANF	S		ZP_02147451.1	Hemolysin-type calcium-binding protein
250	710.378	2	1418.74	1418.74	-0.075419	1	30.76	161	175	Y	SLVSVDGIAVGAANF	S		ZP_02147451.1	Hemolysin-type calcium-binding protein
251	710.378	2	1418.74	1418.74	-0.075419	1	50.41	161	175	Y	SLVSVDGIAVGAANF	S		ZP_02147451.1	Hemolysin-type calcium-binding protein
252	710.378	2	1418.74	1418.74	-0.075419	1	64.61	161	175	Y	SLVSVDGIAVGAANF	S		ZP_02147451.1	Hemolysin-type calcium-binding protein
253	710.378	2	1418.74	1418.74	-0.075419	1	65.11	161	175	Y	SLVSVDGIAVGAANF	S		ZP_02147451.1	Hemolysin-type calcium-binding protein
254	710.378	2	1418.74	1418.74	-0.075419	1	65.97	161	175	Y	SLVSVDGIAVGAANF	S		ZP_02147451.1	Hemolysin-type calcium-binding protein
255	710.378	2	1418.74	1418.74	-0.075419	1	76.49	161	175	Y	SLVSVDGIAVGAANF	S		ZP_02147451.1	Hemolysin-type calcium-binding protein
256	710.378	2	1418.74	1418.74	-0.075419	1	66.85	161	175	Y	SLVSVDGIAVGAANF	S		ZP_02147451.1	Hemolysin-type calcium-binding protein
257	710.378	2	1418.74	1418.74	-0.075419	1	69.6	161	175	Y	SLVSVDGIAVGAANF	S		ZP_02147451.1	Hemolysin-type calcium-binding protein
258	710.378	2	1418.74	1418.74	0.00916306	1	36.12	161	175	Y	SLVSVDGIAVGAANF	S		ZP_02147451.1	Hemolysin-type calcium-binding protein
259	710.378	2	1418.74	1418.74	0.00916306	1	33.11	161	175	Y	SLVSVDGIAVGAANF	S		ZP_02147451.1	Hemolysin-type calcium-binding protein
260	710.378	2	1418.74	1418.74	0.00916306	1	43.01	161	175	Y	SLVSVDGIAVGAANF	S		ZP_02147451.1	Hemolysin-type calcium-binding protein
261	710.378	2	1418.74	1418.74	0.00916306	1	44.08	161	175	Y	SLVSVDGIAVGAANF	S		ZP_02147451.1	Hemolysin-type calcium-binding protein
262	710.378	2	1418.74	1418.74	0.00916306	1	59.56	161	175	Y	SLVSVDGIAVGAANF	S		ZP_02147451.1	Hemolysin-type calcium-binding protein
263	710.378	2	1418.74	1418.74	0.00916306	1	69.21	161	175	Y	SLVSVDGIAVGAANF	S		ZP_02147451.1	Hemolysin-type calcium-binding protein
264	710.378	2	1418.74	1418.74	0.00916306	1	66.96	161	175	Y	SLVSVDGIAVGAANF	S		ZP_02147451.1	Hemolysin-type calcium-binding protein
265	710.378	2	1418.74	1418.74	0.00916306	1	62.75	161	175	Y	SLVSVDGIAVGAANF	S		ZP_02147451.1	Hemolysin-type calcium-binding protein
266	710.378	2	1418.74	1418.74	0.00916306	1	75.22	161	175	Y	SLVSVDGIAVGAANF	S		ZP_02147451.1	Hemolysin-type calcium-binding protein
267	710.378	2	1418.74	1418.74	0.00916306	1	54.72	161	175	Y	SLVSVDGIAVGAANF	S		ZP_02147451.1	Hemolysin-type calcium-binding protein
268	710.378	2	1418.74	1418.74	0.0937451	1	36.42	161	175	Y	SLVSVDGIAVGAANF	S		ZP_02147451.1	Hemolysin-type calcium-binding protein
269	710.378	2	1418.74	1418.74	0.0937451	1	36.67	161	175	Y	SLVSVDGIAVGAANF	S		ZP_02147451.1	Hemolysin-type calcium-binding protein
270	710.378	2	1418.74	1418.74	0.0937451	1	43.03	161	175	Y	SLVSVDGIAVGAANF	S		ZP_02147451.1	Hemolysin-type calcium-binding protein
271	710.378	2	1418.74	1418.74	0.0937451	1	59.13	161	175	Y	SLVSVDGIAVGAANF	S		ZP_02147451.1	Hemolysin-type calcium-binding protein
272	710.378	2	1418.74	1418.74	0.0937451	1	59.82	161	175	Y	SLVSVDGIAVGAANF	S		ZP_02147451.1	Hemolysin-type calcium-binding protein
273	710.378	2	1418.74	1418.74	0.0937451	1	63.9	161	175	Y	SLVSVDGIAVGAANF	S		ZP_02147451.1	Hemolysin-type calcium-binding protein
274	710.378	2	1418.74	1418.74	0.0937451	1	66.97	161	175	Y	SLVSVDGIAVGAANF	S		ZP_02147451.1	Hemolysin-type calcium-binding protein
275	710.378	2	1418.74	1418.74	0.0937451	1	73.32	161	175	Y	SLVSVDGIAVGAANF	S		ZP_02147451.1	Hemolysin-type calcium-binding protein
276	710.378	2	1418.74	1418.74	0.0937451	1	34.79	161	175	Y	SLVSVDGIAVGAANF	S		ZP_02147451.1	Hemolysin-type calcium-binding protein
277	710.378	2	1418.74	1418.74	0.178327	1	35.64	161	175	Y	SLVSVDGIAVGAANF	S		ZP_02147451.1	Hemolysin-type calcium-binding protein
278	710.378	2	1418.74	1418.74	0.178327	1	35.66	161	175	Y	SLVSVDGIAVGAANF	S		ZP_02147451.1	Hemolysin-type calcium-binding protein
279	710.378	2	1418.74	1418.74	0.178327	1	40.54	161	175	Y	SLVSVDGIAVGAANF	S		ZP_02147451.1	Hemolysin-type calcium-binding protein
280	710.378	2	1418.74	1418.74	0.178327	1	51.12	161	175	Y	SLVSVDGIAVGAANF	S		ZP_02147451.1	Hemolysin-type calcium-binding protein
281	710.378	2	1418.74	1418.74	0.178327	1	59.11	161	175	Y	SLVSVDGIAVGAANF	S		ZP_02147451.1	Hemolysin-type calcium-binding protein
282	710.378	2	1418.74	1418.74	0.178327	1	53.78	161	175	Y	SLVSVDGIAVGAANF	S		ZP_02147451.1	Hemolysin-type calcium-binding protein
283	710.378	2	1418.74	1418.74	0.178327	1	68.68	161	175	Y	SLVSVDGIAVGAANF	S		ZP_02147451.1	Hemolysin-type calcium-binding protein
284	710.378	2	1418.74	1418.74	0.178327	1	63.41	161	175	Y	SLVSVDGIAVGAANF	S		ZP_02147451.1	Hemolysin-type calcium-binding protein
285	710.378	2	1418.74	1418.74	0.178327	1	73.28	161	175	Y	SLVSVDGIAVGAANF	S		ZP_02147451.1	Hemolysin-type calcium-binding protein
286	710.378	2	1418.74	1418.74	0.178327	1	62.72	161	175	Y	SLVSVDGIAVGAANF	S		ZP_02147451.1	Hemolysin-type calcium-binding protein
287	710.378	2	1418.74	1418.74	0.178327	1	61.47	161	175	Y	SLVSVDGIAVGAANF	S		ZP_02147451.1	Hemolysin-type calcium-binding protein
288	710.378	2	1418.74	1418.74	0.277006	1	30.72	161	175	Y	SLVSVDGIAVGAANF	S		ZP_02147451.1	Hemolysin-type calcium-binding protein
289	710.378	2	1418.74	1418.74	0.277006	1	30.6	161	175	Y	SLVSVDGIAVGAANF	S		ZP_02147451.1	Hemolysin-type calcium-binding protein
290	710.378	2	1418.74	1418.74	0.277006	1	35.73	161	175	Y	SLVSVDGIAVGAANF	S		ZP_02147451.1	Hemolysin-type calcium-binding protein
291	710.378	2	1418.74	1418.74	0.277006	1	35.62	161	175	Y	SLVSVDGIAVGAANF	S		ZP_02147451.1	Hemolysin-type calcium-binding protein
292	710.378	2	1418.74	1418.74	0.277006	1	33.9	161	175	Y	SLVSVDGIAVGAANF	S		ZP_02147451.1	Hemolysin-type calcium-binding protein
293	710.378	2	1418.74	1418.74	0.277006	1	45.3	161	175	Y	SLVSVDGIAVGAANF	S		ZP_02147451.1	Hemolysin-type calcium-binding protein
294	710.378	2	1418.74	1418.74	0.277006	1	43.05	161	175	Y	SLVSVDGIAVGAANF	S		ZP_02147451.1	Hemolysin-type calcium-binding protein
295	710.378	2	1418.74	1418.74	0.277006	1	54.86	161	175	Y	SLVSVDGIAVGAANF	S		ZP_02147451.1	Hemolysin-type calcium-binding protein
296	710.378	2	1418.74	1418.74	0.277006	1	58.19	161	175	Y	SLVSVDGIAVGAANF	S		ZP_02147451.1	Hemolysin-type calcium-binding protein
297	710.378	2	1418.74	1418.74	0.277006	1	69.13	161	175	Y	SLVSVDGIAVGAANF	S		ZP_02147451.1	Hemolysin-type calcium-binding protein
298	710.378	2	1418.74	1418.74	0.277006	1	71.64	161	175	Y	SLVSVDGIAVGAANF	S		ZP_02147451.1	Hemolysin-type calcium-binding protein
299	710.378	2	1418.74	1418.74	0.277006	1	67.17	161	175	Y	SLVSVDGIAVGAANF	S		ZP_02147451.1	Hemolysin-type calcium-binding protein
300	710.378	2	1418.74	1418.74	0.277006	1	76.45	161	175	Y	SLVSVDGIAVGAANF	S		ZP_02147451.1	Hemolysin-type calcium-binding protein
301	710.378	2	1418.74	1418.74	0.277006	1	63.29	161	175	Y	SLVSVDGIAVGAANF	S		ZP_02147451.1	Hemolysin-type calcium-binding protein
302	710.378	2	1418.74	1418.74	0.277006	1	57.89	161	175	Y	SLVSVDGIAVGAANF	S		ZP_02147451.1	Hemolysin-type calcium-binding protein
303	710.378	2	1418.74	1418.74	0.277006	1	34.27	161	175	Y	SLVSVDGIAVGAANF	S		ZP_02147451.1	Hemolysin-type calcium-binding protein
304	710.378	2	1418.74	1418.74	0.277006	1	54.69	161	175	Y	SLVSVDGIAVGAANF	S		ZP_02147451.1	Hemolysin-type calcium-binding protein
305	710.378	2	1418.74	1418.74	0.361588	1	35.73	161	175	Y	SLVSVDGIAVGAANF	S		ZP_02147451.1	Hemolysin-type calcium-binding protein
306	710.378	2	1418.74	1418.74	0.361588	1	33.68	161	175	Y	SLVSVDGIAVGAANF	S		ZP_02147451.1	Hemolysin-type calcium-binding protein
307	710.378	2	1418.74	1418.74	0.361588	1	68.8	161	175	Y	SLVSVDGIAVGAANF	S		ZP_02147451.1	Hemolysin-type calcium-binding protein
308	710.378	2	1418.74	1418.74	0.361588	1	67.21	161	175	Y	SLVSVDGIAVGAANF	S		ZP_02147451.1	Hemolysin-type calcium-binding protein
309	710.378	2	1418.74	1418.74	0.361588	1	64.4	161	175	Y	SLVSVDGIAVGAANF	S		ZP_02147451.1	Hemolysin-type calcium-binding protein
310	710.378	2	1418.74	1418.74	0.361588	1	64.51	161	175	Y	SLVSVDGIAVGAANF	S		ZP_02147451.1	Hemolysin-type calcium-binding protein
311	710.378	2	1418.74	1418.74	0.44617	1	38.61	161	175	Y	SLVSVDGIAVGAANF	S		ZP_02147451.1	Hemolysin-type calcium-binding protein
312	710.378	2	1418.74	1418.74	0.44617	1	43.94	161	175	Y	SLVSVDGIAVGAANF	S		ZP_02147451.1	Hemolysin-type calcium-binding protein
313	710.378	2	1418.74	1418.74	0.44617	1	33.57	161	175	Y	SLVSVDGIAVGAANF	S		ZP_02147451.1	Hemolysin-type calcium-binding protein
314	710.378	2	1418.74	1418.74	0.44617	1	43.09	161	175	Y	SLVSVDGIAVGAANF	S		ZP_02147451.1	Hemolysin-type calcium-binding protein
315	710.378	2	1418.74	1418.74	0.44617	1	69.43	161	175	Y	SLVSVDGIAVGAANF	S		ZP_02147451.1	Hemolysin-type calcium-binding protein
316	710.378	2	1418.74	1418.74	0.44617	1	63.72	161	175	Y	SLVSVDGIAVGAANF	S		ZP_02147451.1	Hemolysin-type calcium-binding protein
317	710.378	2	1418.74	1418.74	0.44617	1	63.44	161	175	Y	SLVSVDGIAVGAANF	S		ZP_02147451.1	Hemolysin-type calcium-binding protein
318	710.378	2	1418.74	1418.74	0.44617	1	59.06	161	175	Y	SLVSVDGIAVGAANF	S		ZP_02147451.1	Hemolysin-type calcium-binding protein
319	710.378	2	1418.74	1418.74	0.44617	1	75.46	161	175	Y	SLVSVDGIAVGAANF	S		ZP_02147451.1	Hemolysin-type calcium-binding protein
320	710.378	2	1418.74	1418.74	0.44617	1	64.09	161	175	Y	SLVSVDGIAVGAANF	S		ZP_02147451.1	Hemolysin-type calcium-binding protein
321	710.378	2	1418.74	1418.74	0.44617	1	66.62	161	175	Y	SLVSVDGIAVGAANF	S		ZP_02147451.1	Hemolysin-type calcium-binding protein
322	710.378	2	1418.74	1418.74	0.44617	1	50.04	161	175	Y	SLVSVDGIAVGAANF	S		ZP_02147451.1	Hemolysin-type calcium-binding protein
323	710.378	2	1418.74	1418.74	0.44617	1	66.5	161	175	Y	SLVSVDGIAVGAANF	S		ZP_02147451.1	Hemolysin-type calcium-binding protein
324	710.378	2	1418.74	1418.74	0.44617	1	54.71	161	175	Y	SLVSVDGIAVGAANF	S		ZP_02147451.1	Hemolysin-type calcium-binding protein
325	710.378	2	1418.74	1418.74	0.44617	1	66.26	161	175	Y	SLVSVDGIAVGAANF	S		ZP_02147451.1	Hemolysin-type calcium-binding protein
326	710.378	2	1418.74	1418.74	0.44617	1	52.06	161	175	Y	SLVSVDGIAVGAANF	S		ZP_02147451.1	Hemolysin-type calcium-binding protein
327	710.378	2	1418.74	1418.74	0.44617	1	62.4	161	175	Y	SLVSVDGIAVGAANF	S		ZP_02147451.1	Hemolysin-type calcium-binding protein
328	710.378	2	1418.74	1418.74	0.44617	1	54.74	161	175	Y	SLVSVDGIAVGAANF	S		ZP_02147451.1	Hemolysin-type calcium-binding protein
329	710.378	2	1418.74	1418.74	0.530752	1	43.03	161	175	Y	SLVSVDGIAVGAANF	S		ZP_02147451.1	Hemolysin-type calcium-binding protein
330	710.378	2	1418.74	1418.74	0.530752	1	57.02	161	175	Y	SLVSVDGIAVGAANF	S		ZP_02147451.1	Hemolysin-type calcium-binding protein
331	710.378	2	1418.74	1418.74	0.530752	1	49.32	161	175	Y	SLVSVDGIAVGAANF	S		ZP_02147451.1	Hemolysin-type calcium-binding protein
332	710.378	2	1418.74	1418.74	0.530752	1	43.73	161	175	Y	SLVSVDGIAVGAANF	S		ZP_02147451.1	Hemolysin-type calcium-binding protein
333	710.378	2	1418.74	1418.74	0.530752	1	66.53	161	175	Y	SLVSVDGIAVGAANF	S		ZP_02147451.1	Hemolysin-type calcium-binding protein
334	710.378	2	1418.74	1418.74	0.530752	1	54.7	161	175	Y	SLVSVDGIAVGAANF	S		ZP_02147451.1	Hemolysin-type calcium-binding protein
335	710.378	2	1418.74	1418.74	0.530752	1	52.04	161	175	Y	SLVSVDGIAVGAANF	S		ZP_02147451.1	Hemolysin-type calcium-binding protein
336	710.378	2	1418.74	1418.74	0.615334	1	35.7	161	175	Y	SLVSVDGIAVGAANF	S		ZP_02147451.1	Hemolysin-type calcium-binding protein
337	710.378	2	1418.74	1418.74	0.615334	1	33.23	161	175	Y	SLVSVDGIAVGAANF	S		ZP_02147451.1	Hemolysin-type calcium-binding protein
338	710.378	2	1418.74	1418.74	0.615334	1	30.57	161	175	Y	SLVSVDGIAVGAANF	S		ZP_02147451.1	Hemolysin-type calcium-binding protein
339	710.378	2	1418.74	1418.74	0.615334	1	43.27	161	175	Y	SLVSVDGIAVGAANF	S		ZP_02147451.1	Hemolysin-type calcium-binding protein
340	710.378	2	1418.74	1418.74	0.615334	1	59.53	161	175	Y	SLVSVDGIAVGAANF	S		ZP_02147451.1	Hemolysin-type calcium-binding protein
341	710.378	2	1418.74	1418.74	0.615334	1	50.09	161	175	Y	SLVSVDGIAVGAANF	S		ZP_02147451.1	Hemolysin-type calcium-binding protein
342	710.378	2	1418.74	1418.74	0.615334	1	67.08	161	175	Y	SLVSVDGIAVGAANF	S		ZP_02147451.1	Hemolysin-type calcium-binding protein
343	710.378	2	1418.74	1418.74	0.615334	1	38.45	161	175	Y	SLVSVDGIAVGAANF	S		ZP_02147451.1	Hemolysin-type calcium-binding protein
344	710.378	2	1418.74	1418.74	0.615334	1	60.24	161	175	Y	SLVSVDGIAVGAANF	S		ZP_02147451.1	Hemolysin-type calcium-binding protein
345	710.378	2	1418.74	1418.74	0.615334	1	54.86	161	175	Y	SLVSVDGIAVGAANF	S		ZP_02147451.1	Hemolysin-type calcium-binding protein
346	710.378	2	1418.74	1418.74	0.615334	1	63.35	161	175	Y	SLVSVDGIAVGAANF	S		ZP_02147451.1	Hemolysin-type calcium-binding protein
347	710.378	2	1418.74	1418.74	0.615334	1	61.44	161	175	Y	SLVSVDGIAVGAANF	S		ZP_02147451.1	Hemolysin-type calcium-binding protein
348	710.378	2	1418.74	1418.74	0.615334	1	66.25	161	175	Y	SLVSVDGIAVGAANF	S		ZP_02147451.1	Hemolysin-type calcium-binding protein
349	710.378	2	1418.74	1418.74	0.615334	1	64.32	161	175	Y	SLVSVDGIAVGAANF	S		ZP_02147451.1	Hemolysin-type calcium-binding protein
350	710.378	2	1418.74	1418.74	0.699917	1	39.15	161	175	Y	SLVSVDGIAVGAANF	S		ZP_02147451.1	Hemolysin-type calcium-binding protein
351	710.378	2	1418.74	1418.74	0.699917	1	35.71	161	175	Y	SLVSVDGIAVGAANF	S		ZP_02147451.1	Hemolysin-type calcium-binding protein
352	710.378	2	1418.74	1418.74	0.699917	1	32.9	161	175	Y	SLVSVDGIAVGAANF	S		ZP_02147451.1	Hemolysin-type calcium-binding protein
353	710.378	2	1418.74	1418.74	0.699917	1	36.08	161	175	Y	SLVSVDGIAVGAANF	S		ZP_02147451.1	Hemolysin-type calcium-binding protein
354	710.378	2	1418.74	1418.74	0.699917	1	43.06	161	175	Y	SLVSVDGIAVGAANF	S		ZP_02147451.1	Hemolysin-type calcium-binding protein
355	710.378	2	1418.74	1418.74	0.699917	1	38.58	161	175	Y	SLVSVDGIAVGAANF	S		ZP_02147451.1	Hemolysin-type calcium-binding protein
356	710.378	2	1418.74	1418.74	0.699917	1	38.75	161	175	Y	SLVSVDGIAVGAANF	S		ZP_02147451.1	Hemolysin-type calcium-binding protein
357	710.378	2	1418.74	1418.74	0.699917	1	46.28	161	175	Y	SLVSVDGIAVGAANF	S		ZP_02147451.1	Hemolysin-type calcium-binding protein
358	710.378	2	1418.74	1418.74	0.699917	1	64.87	161	175	Y	SLVSVDGIAVGAANF	S		ZP_02147451.1	Hemolysin-type calcium-binding protein
359	710.378	2	1418.74	1418.74	0.699917	1	57.47	161	175	Y	SLVSVDGIAVGAANF	S		ZP_02147451.1	Hemolysin-type calcium-binding protein
360	710.378	2	1418.74	1418.74	0.699917	1	64.29	161	175	Y	SLVSVDGIAVGAANF	S		ZP_02147451.1	Hemolysin-type calcium-binding protein
361	710.378	2	1418.74	1418.74	0.699917	1	53.68	161	175	Y	SLVSVDGIAVGAANF	S		ZP_02147451.1	Hemolysin-type calcium-binding protein
362	710.378	2	1418.74	1418.74	0.784499	1	43.35	161	175	Y	SLVSVDGIAVGAANF	S		ZP_02147451.1	Hemolysin-type calcium-binding protein
363	710.378	2	1418.74	1418.74	0.784499	1	42.91	161	175	Y	SLVSVDGIAVGAANF	S		ZP_02147451.1	Hemolysin-type calcium-binding protein
364	710.378	2	1418.74	1418.74	0.869081	1	64.24	161	175	Y	SLVSVDGIAVGAANF	S		ZP_02147451.1	Hemolysin-type calcium-binding protein
365	710.378	2	1418.74	1418.74	0.869081	1	63.45	161	175	Y	SLVSVDGIAVGAANF	S		ZP_02147451.1	Hemolysin-type calcium-binding protein
366	710.378	2	1418.74	1418.74	0.953663	1	36.17	161	175	Y	SLVSVDGIAVGAANF	S		ZP_02147451.1	Hemolysin-type calcium-binding protein
367	710.378	2	1418.74	1418.74	1.13692	1	33.64	161	175	Y	SLVSVDGIAVGAANF	S		ZP_02147451.1	Hemolysin-type calcium-binding protein
368	710.378	2	1418.74	1418.74	1.30609	1	29	161	175	Y	SLVSVDGIAVGAANF	S		ZP_02147451.1	Hemolysin-type calcium-binding protein
369	710.379	2	1418.74	1418.74	1.64442	1	62.93	161	175	Y	SLVSVDGIAVGAANF	S		ZP_02147451.1	Hemolysin-type calcium-binding protein
405	730.812	2	1459.61	1459.61	0.0870095	1	54.17	232	244	Y	SQEIDYTAGNDTF	T		ZP_02147451.1	Hemolysin-type calcium-binding protein
407	730.813	2	1459.61	1459.61	0.593994	1	52.86	232	244	Y	SQEIDYTAGNDTF	T		ZP_02147451.1	Hemolysin-type calcium-binding protein
408	730.813	2	1459.61	1459.61	0.593994	1	52.85	232	244	Y	SQEIDYTAGNDTF	T		ZP_02147451.1	Hemolysin-type calcium-binding protein
441	769.378	2	1536.74	1536.74	0.184807	1	49.8	462	475	F	ILRDDSGETTINGF	A		ZP_02147451.1	Hemolysin-type calcium-binding protein
443	769.379	2	1536.74	1536.74	0.497156	1	45.27	462	475	F	ILRDDSGETTINGF	A		ZP_02147451.1	Hemolysin-type calcium-binding protein
444	769.379	2	1536.74	1536.74	0.65333	1	40.53	462	475	F	ILRDDSGETTINGF	A		ZP_02147451.1	Hemolysin-type calcium-binding protein
442	769.379	2	1536.74	1536.74	0.419068	1	54.33	462	475	F	ILRDDSGETTINGF	A		ZP_02147451.1	Hemolysin-type calcium-binding protein
446	769.379	2	1536.74	1536.74	0.900607	1	45.03	462	475	F	ILRDDSGETTINGF	A		ZP_02147451.1	Hemolysin-type calcium-binding protein
513	811.418	2	1620.82	1620.82	0.447304	1	48.99	101	118	F	ATGETLTVGTASAGTTAL	T		ZP_02147451.1	Hemolysin-type calcium-binding protein
514	811.418	2	1620.82	1620.82	0.521341	1	47.79	101	118	F	ATGETLTVGTASAGTTAL	T		ZP_02147451.1	Hemolysin-type calcium-binding protein
515	811.418	2	1620.82	1620.82	0.595377	1	30.68	101	118	F	ATGETLTVGTASAGTTAL	T		ZP_02147451.1	Hemolysin-type calcium-binding protein
516	811.418	2	1620.82	1620.82	0.669414	1	52.82	101	118	F	ATGETLTVGTASAGTTAL	T		ZP_02147451.1	Hemolysin-type calcium-binding protein
517	811.418	2	1620.82	1620.82	0.669414	1	48.55	101	118	F	ATGETLTVGTASAGTTAL	T		ZP_02147451.1	Hemolysin-type calcium-binding protein
518	811.418	2	1620.82	1620.82	0.669414	1	53.56	101	118	F	ATGETLTVGTASAGTTAL	T		ZP_02147451.1	Hemolysin-type calcium-binding protein
519	811.418	2	1620.82	1620.82	0.743451	1	48.8	101	118	F	ATGETLTVGTASAGTTAL	T		ZP_02147451.1	Hemolysin-type calcium-binding protein
520	811.418	2	1620.82	1620.82	0.743451	1	55.86	101	118	F	ATGETLTVGTASAGTTAL	T		ZP_02147451.1	Hemolysin-type calcium-binding protein
521	811.418	2	1620.82	1620.82	0.891524	1	25.85	101	118	F	ATGETLTVGTASAGTTAL	T		ZP_02147451.1	Hemolysin-type calcium-binding protein
522	811.418	2	1620.82	1620.82	0.891524	1	39.05	101	118	F	ATGETLTVGTASAGTTAL	T		ZP_02147451.1	Hemolysin-type calcium-binding protein
523	811.418	2	1620.82	1620.82	0.891524	1	58.11	101	118	F	ATGETLTVGTASAGTTAL	T		ZP_02147451.1	Hemolysin-type calcium-binding protein
524	811.418	2	1620.82	1620.82	0.9779	1	44.34	101	118	F	ATGETLTVGTASAGTTAL	T		ZP_02147451.1	Hemolysin-type calcium-binding protein
525	811.418	2	1620.82	1620.82	1.05194	1	55.83	101	118	F	ATGETLTVGTASAGTTAL	T		ZP_02147451.1	Hemolysin-type calcium-binding protein
526	811.419	2	1620.82	1620.82	1.20001	1	52.31	101	118	F	ATGETLTVGTASAGTTAL	T		ZP_02147451.1	Hemolysin-type calcium-binding protein
557	842.855	2	1683.69	1683.69	0.660453	1	83.09	445	461	Y	VSLGDDIMDGGAGDDTF	I		ZP_02147451.1	Hemolysin-type calcium-binding protein
558	842.855	2	1683.69	1683.69	0.802997	1	96.81	445	461	Y	VSLGDDIMDGGAGDDTF	I		ZP_02147451.1	Hemolysin-type calcium-binding protein
560	842.855	2	1683.7	1683.69	0.957419	1	61.23	445	461	Y	VSLGDDIMDGGAGDDTF	I		ZP_02147451.1	Hemolysin-type calcium-binding protein
561	842.855	2	1683.7	1683.69	1.02869	1	88.37	445	461	Y	VSLGDDIMDGGAGDDTF	I		ZP_02147451.1	Hemolysin-type calcium-binding protein
562	842.855	2	1683.7	1683.69	1.02869	1	46.69	445	461	Y	VSLGDDIMDGGAGDDTF	I		ZP_02147451.1	Hemolysin-type calcium-binding protein
563	842.855	2	1683.7	1683.69	1.09996	1	48.39	445	461	Y	VSLGDDIMDGGAGDDTF	I		ZP_02147451.1	Hemolysin-type calcium-binding protein
564	842.855	2	1683.7	1683.69	1.17123	1	69.8	445	461	Y	VSLGDDIMDGGAGDDTF	I		ZP_02147451.1	Hemolysin-type calcium-binding protein
565	842.855	2	1683.7	1683.69	1.24251	1	80.12	445	461	Y	VSLGDDIMDGGAGDDTF	I		ZP_02147451.1	Hemolysin-type calcium-binding protein
566	842.855	2	1683.7	1683.69	1.24251	1	68.24	445	461	Y	VSLGDDIMDGGAGDDTF	I		ZP_02147451.1	Hemolysin-type calcium-binding protein
567	842.855	2	1683.7	1683.69	1.24251	1	70.66	445	461	Y	VSLGDDIMDGGAGDDTF	I		ZP_02147451.1	Hemolysin-type calcium-binding protein
568	842.855	2	1683.7	1683.69	1.24251	1	63.74	445	461	Y	VSLGDDIMDGGAGDDTF	I		ZP_02147451.1	Hemolysin-type calcium-binding protein
569	842.855	2	1683.7	1683.69	1.45632	1	56.79	445	461	Y	VSLGDDIMDGGAGDDTF	I		ZP_02147451.1	Hemolysin-type calcium-binding protein
570	842.856	2	1683.7	1683.69	2.18092	1	76.36	445	461	Y	VSLGDDIMDGGAGDDTF	I		ZP_02147451.1	Hemolysin-type calcium-binding protein
578	848.9	2	1695.78	1695.79	-0.371509	1	18.09	176	191	F	SNADGQFNVNANVVTF	T		ZP_02147451.1	Hemolysin-type calcium-binding protein
579	848.9	2	1695.79	1695.79	-0.0884546	1	53.69	176	191	F	SNADGQFNVNANVVTF	T		ZP_02147451.1	Hemolysin-type calcium-binding protein
581	848.9	2	1695.79	1695.79	0.0530728	1	26.31	176	191	F	SNADGQFNVNANVVTF	T		ZP_02147451.1	Hemolysin-type calcium-binding protein
580	848.9	2	1695.79	1695.79	-0.0884546	1	53.71	176	191	F	SNADGQFNVNANVVTF	T		ZP_02147451.1	Hemolysin-type calcium-binding protein
583	848.9	2	1695.79	1695.79	0.347921	1	54.92	176	191	F	SNADGQFNVNANVVTF	T		ZP_02147451.1	Hemolysin-type calcium-binding protein
584	848.9	2	1695.79	1695.79	0.418685	1	14.3	176	191	F	SNADGQFNVNANVVTF	T		ZP_02147451.1	Hemolysin-type calcium-binding protein
585	848.9	2	1695.79	1695.79	0.418685	1	70.11	176	191	F	SNADGQFNVNANVVTF	T		ZP_02147451.1	Hemolysin-type calcium-binding protein
586	848.9	2	1695.79	1695.79	0.489449	1	55.24	176	191	F	SNADGQFNVNANVVTF	T		ZP_02147451.1	Hemolysin-type calcium-binding protein
587	848.9	2	1695.79	1695.79	0.489449	1	72.76	176	191	F	SNADGQFNVNANVVTF	T		ZP_02147451.1	Hemolysin-type calcium-binding protein
588	848.9	2	1695.79	1695.79	0.489449	1	68.05	176	191	F	SNADGQFNVNANVVTF	T		ZP_02147451.1	Hemolysin-type calcium-binding protein
589	848.9	2	1695.79	1695.79	0.489449	1	68.48	176	191	F	SNADGQFNVNANVVTF	T		ZP_02147451.1	Hemolysin-type calcium-binding protein
590	848.9	2	1695.79	1695.79	0.489449	1	60.04	176	191	F	SNADGQFNVNANVVTF	T		ZP_02147451.1	Hemolysin-type calcium-binding protein
591	848.9	2	1695.79	1695.79	0.489449	1	73.73	176	191	F	SNADGQFNVNANVVTF	T		ZP_02147451.1	Hemolysin-type calcium-binding protein
592	848.9	2	1695.79	1695.79	0.489449	1	59.75	176	191	F	SNADGQFNVNANVVTF	T		ZP_02147451.1	Hemolysin-type calcium-binding protein
593	848.9	2	1695.79	1695.79	0.489449	1	68.33	176	191	F	SNADGQFNVNANVVTF	T		ZP_02147451.1	Hemolysin-type calcium-binding protein
582	848.9	2	1695.79	1695.79	0.347921	1	73.76	176	191	F	SNADGQFNVNANVVTF	T		ZP_02147451.1	Hemolysin-type calcium-binding protein
595	848.9	2	1695.79	1695.79	0.560212	1	68.07	176	191	F	SNADGQFNVNANVVTF	T		ZP_02147451.1	Hemolysin-type calcium-binding protein
596	848.9	2	1695.79	1695.79	0.560212	1	57.16	176	191	F	SNADGQFNVNANVVTF	T		ZP_02147451.1	Hemolysin-type calcium-binding protein
597	848.9	2	1695.79	1695.79	0.560212	1	55.15	176	191	F	SNADGQFNVNANVVTF	T		ZP_02147451.1	Hemolysin-type calcium-binding protein
598	848.9	2	1695.79	1695.79	0.630976	1	53.67	176	191	F	SNADGQFNVNANVVTF	T		ZP_02147451.1	Hemolysin-type calcium-binding protein
599	848.9	2	1695.79	1695.79	0.630976	1	53.57	176	191	F	SNADGQFNVNANVVTF	T		ZP_02147451.1	Hemolysin-type calcium-binding protein
600	848.9	2	1695.79	1695.79	0.630976	1	64.2	176	191	F	SNADGQFNVNANVVTF	T		ZP_02147451.1	Hemolysin-type calcium-binding protein
601	848.9	2	1695.79	1695.79	0.630976	1	66.5	176	191	F	SNADGQFNVNANVVTF	T		ZP_02147451.1	Hemolysin-type calcium-binding protein
602	848.9	2	1695.79	1695.79	0.630976	1	59.98	176	191	F	SNADGQFNVNANVVTF	T		ZP_02147451.1	Hemolysin-type calcium-binding protein
603	848.9	2	1695.79	1695.79	0.630976	1	71.17	176	191	F	SNADGQFNVNANVVTF	T		ZP_02147451.1	Hemolysin-type calcium-binding protein
604	848.9	2	1695.79	1695.79	0.630976	1	51.19	176	191	F	SNADGQFNVNANVVTF	T		ZP_02147451.1	Hemolysin-type calcium-binding protein
605	848.901	2	1695.79	1695.79	0.70174	1	17.97	176	191	F	SNADGQFNVNANVVTF	T		ZP_02147451.1	Hemolysin-type calcium-binding protein
606	848.901	2	1695.79	1695.79	0.70174	1	45.63	176	191	F	SNADGQFNVNANVVTF	T		ZP_02147451.1	Hemolysin-type calcium-binding protein
607	848.901	2	1695.79	1695.79	0.70174	1	34.89	176	191	F	SNADGQFNVNANVVTF	T		ZP_02147451.1	Hemolysin-type calcium-binding protein
608	848.901	2	1695.79	1695.79	0.70174	1	67.61	176	191	F	SNADGQFNVNANVVTF	T		ZP_02147451.1	Hemolysin-type calcium-binding protein
609	848.901	2	1695.79	1695.79	0.70174	1	59.92	176	191	F	SNADGQFNVNANVVTF	T		ZP_02147451.1	Hemolysin-type calcium-binding protein
610	848.901	2	1695.79	1695.79	0.70174	1	52.42	176	191	F	SNADGQFNVNANVVTF	T		ZP_02147451.1	Hemolysin-type calcium-binding protein
611	848.901	2	1695.79	1695.79	0.70174	1	65.64	176	191	F	SNADGQFNVNANVVTF	T		ZP_02147451.1	Hemolysin-type calcium-binding protein
612	848.901	2	1695.79	1695.79	0.70174	1	62.33	176	191	F	SNADGQFNVNANVVTF	T		ZP_02147451.1	Hemolysin-type calcium-binding protein
613	848.901	2	1695.79	1695.79	0.772503	1	16.68	176	191	F	SNADGQFNVNANVVTF	T		ZP_02147451.1	Hemolysin-type calcium-binding protein
614	848.901	2	1695.79	1695.79	0.772503	1	23.87	176	191	F	SNADGQFNVNANVVTF	T		ZP_02147451.1	Hemolysin-type calcium-binding protein
615	848.901	2	1695.79	1695.79	0.772503	1	63.85	176	191	F	SNADGQFNVNANVVTF	T		ZP_02147451.1	Hemolysin-type calcium-binding protein
616	848.901	2	1695.79	1695.79	0.772503	1	61.05	176	191	F	SNADGQFNVNANVVTF	T		ZP_02147451.1	Hemolysin-type calcium-binding protein
617	848.901	2	1695.79	1695.79	0.772503	1	46.48	176	191	F	SNADGQFNVNANVVTF	T		ZP_02147451.1	Hemolysin-type calcium-binding protein
618	848.901	2	1695.79	1695.79	0.772503	1	58.86	176	191	F	SNADGQFNVNANVVTF	T		ZP_02147451.1	Hemolysin-type calcium-binding protein
619	848.901	2	1695.79	1695.79	0.772503	1	58.66	176	191	F	SNADGQFNVNANVVTF	T		ZP_02147451.1	Hemolysin-type calcium-binding protein
620	848.901	2	1695.79	1695.79	0.772503	1	46.89	176	191	F	SNADGQFNVNANVVTF	T		ZP_02147451.1	Hemolysin-type calcium-binding protein
621	848.901	2	1695.79	1695.79	0.843267	1	20.89	176	191	F	SNADGQFNVNANVVTF	T		ZP_02147451.1	Hemolysin-type calcium-binding protein
622	848.901	2	1695.79	1695.79	0.843267	1	72.69	176	191	F	SNADGQFNVNANVVTF	T		ZP_02147451.1	Hemolysin-type calcium-binding protein
623	848.901	2	1695.79	1695.79	0.843267	1	53.46	176	191	F	SNADGQFNVNANVVTF	T		ZP_02147451.1	Hemolysin-type calcium-binding protein
624	848.901	2	1695.79	1695.79	0.914031	1	50.67	176	191	F	SNADGQFNVNANVVTF	T		ZP_02147451.1	Hemolysin-type calcium-binding protein
625	848.901	2	1695.79	1695.79	0.914031	1	69.29	176	191	F	SNADGQFNVNANVVTF	T		ZP_02147451.1	Hemolysin-type calcium-binding protein
626	848.901	2	1695.79	1695.79	0.914031	1	60.1	176	191	F	SNADGQFNVNANVVTF	T		ZP_02147451.1	Hemolysin-type calcium-binding protein
627	848.901	2	1695.79	1695.79	0.914031	1	61.14	176	191	F	SNADGQFNVNANVVTF	T		ZP_02147451.1	Hemolysin-type calcium-binding protein
628	848.901	2	1695.79	1695.79	0.996588	1	79.39	176	191	F	SNADGQFNVNANVVTF	T		ZP_02147451.1	Hemolysin-type calcium-binding protein
630	848.901	2	1695.79	1695.79	0.996588	1	68.41	176	191	F	SNADGQFNVNANVVTF	T		ZP_02147451.1	Hemolysin-type calcium-binding protein
631	848.901	2	1695.79	1695.79	0.996588	1	62.82	176	191	F	SNADGQFNVNANVVTF	T		ZP_02147451.1	Hemolysin-type calcium-binding protein
632	848.901	2	1695.79	1695.79	0.996588	1	59.79	176	191	F	SNADGQFNVNANVVTF	T		ZP_02147451.1	Hemolysin-type calcium-binding protein
634	848.901	2	1695.79	1695.79	1.13812	1	25.66	176	191	F	SNADGQFNVNANVVTF	T		ZP_02147451.1	Hemolysin-type calcium-binding protein
635	848.901	2	1695.79	1695.79	1.13812	1	60.97	176	191	F	SNADGQFNVNANVVTF	T		ZP_02147451.1	Hemolysin-type calcium-binding protein
636	848.901	2	1695.79	1695.79	1.27964	1	37.69	176	191	F	SNADGQFNVNANVVTF	T		ZP_02147451.1	Hemolysin-type calcium-binding protein
637	848.901	2	1695.79	1695.79	1.27964	1	60.77	176	191	F	SNADGQFNVNANVVTF	T		ZP_02147451.1	Hemolysin-type calcium-binding protein
638	850.852	2	1699.69	1699.69	0.490678	1	69.88	445	461	Y	VSLGDDIMDGGAGDDTF	I	Oxidation (M) [8]	ZP_02147451.1	Hemolysin-type calcium-binding protein
639	850.852	2	1699.69	1699.69	0.773083	1	69.96	445	461	Y	VSLGDDIMDGGAGDDTF	I	Oxidation (M) [8]	ZP_02147451.1	Hemolysin-type calcium-binding protein
640	850.852	2	1699.69	1699.69	1.06725	1	70.28	445	461	Y	VSLGDDIMDGGAGDDTF	I	Oxidation (M) [8]	ZP_02147451.1	Hemolysin-type calcium-binding protein
641	850.852	2	1699.69	1699.69	1.13786	1	71.58	445	461	Y	VSLGDDIMDGGAGDDTF	I	Oxidation (M) [8]	ZP_02147451.1	Hemolysin-type calcium-binding protein
642	850.852	2	1699.69	1699.69	1.20846	1	69.09	445	461	Y	VSLGDDIMDGGAGDDTF	I	Oxidation (M) [8]	ZP_02147451.1	Hemolysin-type calcium-binding protein
643	850.852	2	1699.69	1699.69	1.20846	1	69.43	445	461	Y	VSLGDDIMDGGAGDDTF	I	Oxidation (M) [8]	ZP_02147451.1	Hemolysin-type calcium-binding protein
644	850.854	2	1699.69	1699.69	2.85582	1	71.67	445	461	Y	VSLGDDIMDGGAGDDTF	I	Oxidation (M) [8]	ZP_02147451.1	Hemolysin-type calcium-binding protein
725	903.436	2	1804.86	1804.86	-0.915861	0	37.59	192	210	F	TPNTAAIAAQGNVGDTASF	T		ZP_02147451.1	Hemolysin-type calcium-binding protein
727	602.627	3	1804.86	1804.86	0.122447	0	26.45	192	210	F	TPNTAAIAAQGNVGDTASF	T		ZP_02147451.1	Hemolysin-type calcium-binding protein
726	903.437	2	1804.86	1804.86	-0.16234	0	38.97	192	210	F	TPNTAAIAAQGNVGDTASF	T		ZP_02147451.1	Hemolysin-type calcium-binding protein
729	903.437	2	1804.86	1804.86	0.303071	0	31.99	192	210	F	TPNTAAIAAQGNVGDTASF	T		ZP_02147451.1	Hemolysin-type calcium-binding protein
730	903.437	2	1804.86	1804.86	0.513613	0	93.78	192	210	F	TPNTAAIAAQGNVGDTASF	T		ZP_02147451.1	Hemolysin-type calcium-binding protein
731	903.437	2	1804.86	1804.86	0.513613	0	94.49	192	210	F	TPNTAAIAAQGNVGDTASF	T		ZP_02147451.1	Hemolysin-type calcium-binding protein
732	602.627	3	1804.86	1804.86	0.537992	0	24.4	192	210	F	TPNTAAIAAQGNVGDTASF	T		ZP_02147451.1	Hemolysin-type calcium-binding protein
733	903.437	2	1804.86	1804.86	0.580101	0	36.54	192	210	F	TPNTAAIAAQGNVGDTASF	T		ZP_02147451.1	Hemolysin-type calcium-binding protein
734	903.437	2	1804.86	1804.86	0.580101	0	103.31	192	210	F	TPNTAAIAAQGNVGDTASF	T		ZP_02147451.1	Hemolysin-type calcium-binding protein
735	903.437	2	1804.86	1804.86	0.580101	0	98.2	192	210	F	TPNTAAIAAQGNVGDTASF	T		ZP_02147451.1	Hemolysin-type calcium-binding protein
736	903.437	2	1804.86	1804.86	0.580101	0	94.95	192	210	F	TPNTAAIAAQGNVGDTASF	T		ZP_02147451.1	Hemolysin-type calcium-binding protein
737	903.437	2	1804.86	1804.86	0.580101	0	72.01	192	210	F	TPNTAAIAAQGNVGDTASF	T		ZP_02147451.1	Hemolysin-type calcium-binding protein
738	903.437	2	1804.86	1804.86	0.646588	0	37.62	192	210	F	TPNTAAIAAQGNVGDTASF	T		ZP_02147451.1	Hemolysin-type calcium-binding protein
739	903.437	2	1804.86	1804.86	0.646588	0	59.33	192	210	F	TPNTAAIAAQGNVGDTASF	T		ZP_02147451.1	Hemolysin-type calcium-binding protein
740	903.437	2	1804.86	1804.86	0.646588	0	54.66	192	210	F	TPNTAAIAAQGNVGDTASF	T		ZP_02147451.1	Hemolysin-type calcium-binding protein
741	903.437	2	1804.86	1804.86	0.646588	0	45.43	192	210	F	TPNTAAIAAQGNVGDTASF	T		ZP_02147451.1	Hemolysin-type calcium-binding protein
742	903.437	2	1804.86	1804.86	0.646588	0	91.26	192	210	F	TPNTAAIAAQGNVGDTASF	T		ZP_02147451.1	Hemolysin-type calcium-binding protein
743	903.437	2	1804.86	1804.86	0.646588	0	94.72	192	210	F	TPNTAAIAAQGNVGDTASF	T		ZP_02147451.1	Hemolysin-type calcium-binding protein
744	903.437	2	1804.86	1804.86	0.646588	0	105.04	192	210	F	TPNTAAIAAQGNVGDTASF	T		ZP_02147451.1	Hemolysin-type calcium-binding protein
745	903.437	2	1804.86	1804.86	0.646588	0	64.19	192	210	F	TPNTAAIAAQGNVGDTASF	T		ZP_02147451.1	Hemolysin-type calcium-binding protein
746	903.437	2	1804.86	1804.86	0.646588	0	93.03	192	210	F	TPNTAAIAAQGNVGDTASF	T		ZP_02147451.1	Hemolysin-type calcium-binding protein
747	903.437	2	1804.86	1804.86	0.646588	0	79.79	192	210	F	TPNTAAIAAQGNVGDTASF	T		ZP_02147451.1	Hemolysin-type calcium-binding protein
748	903.438	2	1804.86	1804.86	0.713075	0	105.68	192	210	F	TPNTAAIAAQGNVGDTASF	T		ZP_02147451.1	Hemolysin-type calcium-binding protein
749	903.438	2	1804.86	1804.86	0.713075	0	65.74	192	210	F	TPNTAAIAAQGNVGDTASF	T		ZP_02147451.1	Hemolysin-type calcium-binding protein
750	903.438	2	1804.86	1804.86	0.713075	0	99.42	192	210	F	TPNTAAIAAQGNVGDTASF	T		ZP_02147451.1	Hemolysin-type calcium-binding protein
751	903.438	2	1804.86	1804.86	0.713075	0	95.8	192	210	F	TPNTAAIAAQGNVGDTASF	T		ZP_02147451.1	Hemolysin-type calcium-binding protein
752	903.438	2	1804.86	1804.86	0.713075	0	102.58	192	210	F	TPNTAAIAAQGNVGDTASF	T		ZP_02147451.1	Hemolysin-type calcium-binding protein
728	903.437	2	1804.86	1804.86	0.170096	0	106.82	192	210	F	TPNTAAIAAQGNVGDTASF	T		ZP_02147451.1	Hemolysin-type calcium-binding protein
754	903.438	2	1804.86	1804.86	0.713075	0	71.69	192	210	F	TPNTAAIAAQGNVGDTASF	T		ZP_02147451.1	Hemolysin-type calcium-binding protein
755	903.438	2	1804.86	1804.86	0.779562	0	60.18	192	210	F	TPNTAAIAAQGNVGDTASF	T		ZP_02147451.1	Hemolysin-type calcium-binding protein
756	903.438	2	1804.86	1804.86	0.779562	0	90.11	192	210	F	TPNTAAIAAQGNVGDTASF	T		ZP_02147451.1	Hemolysin-type calcium-binding protein
757	903.438	2	1804.86	1804.86	0.779562	0	82.76	192	210	F	TPNTAAIAAQGNVGDTASF	T		ZP_02147451.1	Hemolysin-type calcium-binding protein
758	903.438	2	1804.86	1804.86	0.779562	0	106.05	192	210	F	TPNTAAIAAQGNVGDTASF	T		ZP_02147451.1	Hemolysin-type calcium-binding protein
759	903.438	2	1804.86	1804.86	0.779562	0	107.63	192	210	F	TPNTAAIAAQGNVGDTASF	T		ZP_02147451.1	Hemolysin-type calcium-binding protein
760	903.438	2	1804.86	1804.86	0.779562	0	104.87	192	210	F	TPNTAAIAAQGNVGDTASF	T		ZP_02147451.1	Hemolysin-type calcium-binding protein
761	903.438	2	1804.86	1804.86	0.779562	0	85.03	192	210	F	TPNTAAIAAQGNVGDTASF	T		ZP_02147451.1	Hemolysin-type calcium-binding protein
762	903.438	2	1804.86	1804.86	0.846049	0	46.91	192	210	F	TPNTAAIAAQGNVGDTASF	T		ZP_02147451.1	Hemolysin-type calcium-binding protein
763	903.438	2	1804.86	1804.86	0.846049	0	64.31	192	210	F	TPNTAAIAAQGNVGDTASF	T		ZP_02147451.1	Hemolysin-type calcium-binding protein
764	903.438	2	1804.86	1804.86	0.846049	0	85.23	192	210	F	TPNTAAIAAQGNVGDTASF	T		ZP_02147451.1	Hemolysin-type calcium-binding protein
765	903.438	2	1804.86	1804.86	0.846049	0	75.9	192	210	F	TPNTAAIAAQGNVGDTASF	T		ZP_02147451.1	Hemolysin-type calcium-binding protein
766	903.438	2	1804.86	1804.86	0.846049	0	97.33	192	210	F	TPNTAAIAAQGNVGDTASF	T		ZP_02147451.1	Hemolysin-type calcium-binding protein
767	903.438	2	1804.86	1804.86	0.846049	0	93.8	192	210	F	TPNTAAIAAQGNVGDTASF	T		ZP_02147451.1	Hemolysin-type calcium-binding protein
768	903.438	2	1804.86	1804.86	0.846049	0	99.14	192	210	F	TPNTAAIAAQGNVGDTASF	T		ZP_02147451.1	Hemolysin-type calcium-binding protein
769	903.438	2	1804.86	1804.86	0.846049	0	105.06	192	210	F	TPNTAAIAAQGNVGDTASF	T		ZP_02147451.1	Hemolysin-type calcium-binding protein
770	903.438	2	1804.86	1804.86	0.846049	0	117.87	192	210	F	TPNTAAIAAQGNVGDTASF	T		ZP_02147451.1	Hemolysin-type calcium-binding protein
771	903.438	2	1804.86	1804.86	0.846049	0	82.82	192	210	F	TPNTAAIAAQGNVGDTASF	T		ZP_02147451.1	Hemolysin-type calcium-binding protein
772	903.438	2	1804.86	1804.86	0.846049	0	72.83	192	210	F	TPNTAAIAAQGNVGDTASF	T		ZP_02147451.1	Hemolysin-type calcium-binding protein
773	903.438	2	1804.86	1804.86	0.912537	0	93.27	192	210	F	TPNTAAIAAQGNVGDTASF	T		ZP_02147451.1	Hemolysin-type calcium-binding protein
774	903.438	2	1804.86	1804.86	0.912537	0	96.26	192	210	F	TPNTAAIAAQGNVGDTASF	T		ZP_02147451.1	Hemolysin-type calcium-binding protein
775	903.438	2	1804.86	1804.86	0.912537	0	106.94	192	210	F	TPNTAAIAAQGNVGDTASF	T		ZP_02147451.1	Hemolysin-type calcium-binding protein
776	903.438	2	1804.86	1804.86	0.912537	0	76.32	192	210	F	TPNTAAIAAQGNVGDTASF	T		ZP_02147451.1	Hemolysin-type calcium-binding protein
777	903.438	2	1804.86	1804.86	0.912537	0	79.56	192	210	F	TPNTAAIAAQGNVGDTASF	T		ZP_02147451.1	Hemolysin-type calcium-binding protein
778	903.438	2	1804.86	1804.86	0.912537	0	76.55	192	210	F	TPNTAAIAAQGNVGDTASF	T		ZP_02147451.1	Hemolysin-type calcium-binding protein
779	903.438	2	1804.86	1804.86	0.912537	0	76.92	192	210	F	TPNTAAIAAQGNVGDTASF	T		ZP_02147451.1	Hemolysin-type calcium-binding protein
780	903.438	2	1804.86	1804.86	0.979024	0	83.59	192	210	F	TPNTAAIAAQGNVGDTASF	T		ZP_02147451.1	Hemolysin-type calcium-binding protein
781	903.438	2	1804.86	1804.86	0.979024	0	106.99	192	210	F	TPNTAAIAAQGNVGDTASF	T		ZP_02147451.1	Hemolysin-type calcium-binding protein
782	903.438	2	1804.86	1804.86	0.979024	0	80.68	192	210	F	TPNTAAIAAQGNVGDTASF	T		ZP_02147451.1	Hemolysin-type calcium-binding protein
783	903.438	2	1804.86	1804.86	0.979024	0	106.76	192	210	F	TPNTAAIAAQGNVGDTASF	T		ZP_02147451.1	Hemolysin-type calcium-binding protein
784	903.438	2	1804.86	1804.86	0.979024	0	109.79	192	210	F	TPNTAAIAAQGNVGDTASF	T		ZP_02147451.1	Hemolysin-type calcium-binding protein
785	903.438	2	1804.86	1804.86	0.979024	0	61.6	192	210	F	TPNTAAIAAQGNVGDTASF	T		ZP_02147451.1	Hemolysin-type calcium-binding protein
786	903.438	2	1804.86	1804.86	0.979024	0	71.37	192	210	F	TPNTAAIAAQGNVGDTASF	T		ZP_02147451.1	Hemolysin-type calcium-binding protein
787	903.438	2	1804.86	1804.86	1.04551	0	87.73	192	210	F	TPNTAAIAAQGNVGDTASF	T		ZP_02147451.1	Hemolysin-type calcium-binding protein
788	903.438	2	1804.86	1804.86	1.04551	0	94.29	192	210	F	TPNTAAIAAQGNVGDTASF	T		ZP_02147451.1	Hemolysin-type calcium-binding protein
789	903.438	2	1804.86	1804.86	1.04551	0	109.6	192	210	F	TPNTAAIAAQGNVGDTASF	T		ZP_02147451.1	Hemolysin-type calcium-binding protein
790	903.438	2	1804.86	1804.86	1.04551	0	117.96	192	210	F	TPNTAAIAAQGNVGDTASF	T		ZP_02147451.1	Hemolysin-type calcium-binding protein
791	903.438	2	1804.86	1804.86	1.04551	0	84.05	192	210	F	TPNTAAIAAQGNVGDTASF	T		ZP_02147451.1	Hemolysin-type calcium-binding protein
792	903.438	2	1804.86	1804.86	1.04551	0	80.46	192	210	F	TPNTAAIAAQGNVGDTASF	T		ZP_02147451.1	Hemolysin-type calcium-binding protein
793	903.438	2	1804.86	1804.86	1.12308	0	107.07	192	210	F	TPNTAAIAAQGNVGDTASF	T		ZP_02147451.1	Hemolysin-type calcium-binding protein
794	903.438	2	1804.86	1804.86	1.12308	0	81.57	192	210	F	TPNTAAIAAQGNVGDTASF	T		ZP_02147451.1	Hemolysin-type calcium-binding protein
795	903.438	2	1804.86	1804.86	1.18957	0	48.8	192	210	F	TPNTAAIAAQGNVGDTASF	T		ZP_02147451.1	Hemolysin-type calcium-binding protein
796	903.438	2	1804.86	1804.86	1.18957	0	73.04	192	210	F	TPNTAAIAAQGNVGDTASF	T		ZP_02147451.1	Hemolysin-type calcium-binding protein
797	903.438	2	1804.86	1804.86	1.25605	0	38.55	192	210	F	TPNTAAIAAQGNVGDTASF	T		ZP_02147451.1	Hemolysin-type calcium-binding protein
798	903.438	2	1804.86	1804.86	1.25605	0	73.67	192	210	F	TPNTAAIAAQGNVGDTASF	T		ZP_02147451.1	Hemolysin-type calcium-binding protein
799	903.438	2	1804.86	1804.86	1.32254	0	105.48	192	210	F	TPNTAAIAAQGNVGDTASF	T		ZP_02147451.1	Hemolysin-type calcium-binding protein
800	903.438	2	1804.86	1804.86	1.45552	0	83.92	192	210	F	TPNTAAIAAQGNVGDTASF	T		ZP_02147451.1	Hemolysin-type calcium-binding protein
801	903.438	2	1804.86	1804.86	1.58849	0	60.74	192	210	F	TPNTAAIAAQGNVGDTASF	T		ZP_02147451.1	Hemolysin-type calcium-binding protein
802	903.438	2	1804.86	1804.86	1.65498	0	31.19	192	210	F	TPNTAAIAAQGNVGDTASF	T		ZP_02147451.1	Hemolysin-type calcium-binding protein
803	903.438	2	1804.86	1804.86	1.65498	0	62.71	192	210	F	TPNTAAIAAQGNVGDTASF	T		ZP_02147451.1	Hemolysin-type calcium-binding protein
804	903.439	2	1804.86	1804.86	1.93201	0	39.44	192	210	F	TPNTAAIAAQGNVGDTASF	T		ZP_02147451.1	Hemolysin-type calcium-binding protein
805	903.439	2	1804.86	1804.86	2.4085	0	79.27	192	210	F	TPNTAAIAAQGNVGDTASF	T		ZP_02147451.1	Hemolysin-type calcium-binding protein
806	903.44	2	1804.86	1804.86	2.9404	0	81.63	192	210	F	TPNTAAIAAQGNVGDTASF	T		ZP_02147451.1	Hemolysin-type calcium-binding protein
807	903.441	2	1804.87	1804.86	4.15933	0	48.97	192	210	F	TPNTAAIAAQGNVGDTASF	T		ZP_02147451.1	Hemolysin-type calcium-binding protein
834	920.445	2	1838.88	1838.88	0.0424172	0	89.5	119	138	L	TSAIGGGGNGTADISTARAY	E		ZP_02147451.1	Hemolysin-type calcium-binding protein
836	920.446	2	1838.88	1838.88	0.37958	0	99.58	119	138	L	TSAIGGGGNGTADISTARAY	E		ZP_02147451.1	Hemolysin-type calcium-binding protein
837	920.446	2	1838.88	1838.88	0.640609	0	95.11	119	138	L	TSAIGGGGNGTADISTARAY	E		ZP_02147451.1	Hemolysin-type calcium-binding protein
835	920.445	2	1838.88	1838.88	0.303446	0	107.58	119	138	L	TSAIGGGGNGTADISTARAY	E		ZP_02147451.1	Hemolysin-type calcium-binding protein
839	920.446	2	1838.88	1838.88	0.640609	0	94.6	119	138	L	TSAIGGGGNGTADISTARAY	E		ZP_02147451.1	Hemolysin-type calcium-binding protein
840	920.446	2	1838.88	1838.88	0.771123	0	92.84	119	138	L	TSAIGGGGNGTADISTARAY	E		ZP_02147451.1	Hemolysin-type calcium-binding protein
841	920.446	2	1838.88	1838.88	0.771123	0	75.78	119	138	L	TSAIGGGGNGTADISTARAY	E		ZP_02147451.1	Hemolysin-type calcium-binding protein
842	920.446	2	1838.88	1838.88	0.771123	0	94.56	119	138	L	TSAIGGGGNGTADISTARAY	E		ZP_02147451.1	Hemolysin-type calcium-binding protein
843	920.446	2	1838.88	1838.88	0.836381	0	99.77	119	138	L	TSAIGGGGNGTADISTARAY	E		ZP_02147451.1	Hemolysin-type calcium-binding protein
844	920.446	2	1838.88	1838.88	0.836381	0	94.53	119	138	L	TSAIGGGGNGTADISTARAY	E		ZP_02147451.1	Hemolysin-type calcium-binding protein
838	920.446	2	1838.88	1838.88	0.640609	0	112.92	119	138	L	TSAIGGGGNGTADISTARAY	E		ZP_02147451.1	Hemolysin-type calcium-binding protein
845	920.446	2	1838.88	1838.88	0.836381	0	116.02	119	138	L	TSAIGGGGNGTADISTARAY	E		ZP_02147451.1	Hemolysin-type calcium-binding protein
847	920.446	2	1838.88	1838.88	0.901638	0	118.72	119	138	L	TSAIGGGGNGTADISTARAY	E		ZP_02147451.1	Hemolysin-type calcium-binding protein
848	920.446	2	1838.88	1838.88	0.901638	0	96.28	119	138	L	TSAIGGGGNGTADISTARAY	E		ZP_02147451.1	Hemolysin-type calcium-binding protein
849	920.446	2	1838.88	1838.88	0.901638	0	87.69	119	138	L	TSAIGGGGNGTADISTARAY	E		ZP_02147451.1	Hemolysin-type calcium-binding protein
850	920.446	2	1838.88	1838.88	0.901638	0	86.14	119	138	L	TSAIGGGGNGTADISTARAY	E		ZP_02147451.1	Hemolysin-type calcium-binding protein
851	920.446	2	1838.88	1838.88	1.04303	0	118.66	119	138	L	TSAIGGGGNGTADISTARAY	E		ZP_02147451.1	Hemolysin-type calcium-binding protein
852	920.446	2	1838.88	1838.88	1.04303	0	103.29	119	138	L	TSAIGGGGNGTADISTARAY	E		ZP_02147451.1	Hemolysin-type calcium-binding protein
853	920.446	2	1838.88	1838.88	1.10829	0	89.56	119	138	L	TSAIGGGGNGTADISTARAY	E		ZP_02147451.1	Hemolysin-type calcium-binding protein
854	920.446	2	1838.88	1838.88	1.10829	0	83.42	119	138	L	TSAIGGGGNGTADISTARAY	E		ZP_02147451.1	Hemolysin-type calcium-binding protein
855	920.446	2	1838.88	1838.88	1.2388	0	92.21	119	138	L	TSAIGGGGNGTADISTARAY	E		ZP_02147451.1	Hemolysin-type calcium-binding protein
856	920.446	2	1838.88	1838.88	1.30406	0	93.47	119	138	L	TSAIGGGGNGTADISTARAY	E		ZP_02147451.1	Hemolysin-type calcium-binding protein
857	920.447	2	1838.88	1838.88	1.77173	0	89.26	119	138	L	TSAIGGGGNGTADISTARAY	E		ZP_02147451.1	Hemolysin-type calcium-binding protein
932	990.98	2	1979.95	1979.94	0.782346	1	14.72	141	160	W	SGTAVTTNTALNIGANPTDY	S		ZP_02147451.1	Hemolysin-type calcium-binding protein
936	997.439	2	1992.86	1992.86	0.520357	1	75.34	299	318	L	RGGNGNDELTTSGTDDGNTL	G		ZP_02147451.1	Hemolysin-type calcium-binding protein
935	997.439	2	1992.86	1992.86	0.460142	1	82.89	299	318	L	RGGNGNDELTTSGTDDGNTL	G		ZP_02147451.1	Hemolysin-type calcium-binding protein
937	997.439	2	1992.86	1992.86	0.580572	1	85.67	299	318	L	RGGNGNDELTTSGTDDGNTL	G		ZP_02147451.1	Hemolysin-type calcium-binding protein
939	997.439	2	1992.86	1992.86	0.640787	1	87.74	299	318	L	RGGNGNDELTTSGTDDGNTL	G		ZP_02147451.1	Hemolysin-type calcium-binding protein
938	997.439	2	1992.86	1992.86	0.580572	1	89.76	299	318	L	RGGNGNDELTTSGTDDGNTL	G		ZP_02147451.1	Hemolysin-type calcium-binding protein
942	997.439	2	1992.86	1992.86	0.891682	1	83.07	299	318	L	RGGNGNDELTTSGTDDGNTL	G		ZP_02147451.1	Hemolysin-type calcium-binding protein
1047	1032.99	2	2063.97	2063.96	0.903601	0	48.7	213	231	Y	DVVVEHNTTGEQSTVSVTY	S		ZP_02147451.1	Hemolysin-type calcium-binding protein
1048	1032.99	2	2063.97	2063.96	0.903601	0	42.59	213	231	Y	DVVVEHNTTGEQSTVSVTY	S		ZP_02147451.1	Hemolysin-type calcium-binding protein
1049	1032.99	2	2063.97	2063.96	1.01988	0	48.74	213	231	Y	DVVVEHNTTGEQSTVSVTY	S		ZP_02147451.1	Hemolysin-type calcium-binding protein
1050	1032.99	2	2063.97	2063.96	1.01988	0	48.64	213	231	Y	DVVVEHNTTGEQSTVSVTY	S		ZP_02147451.1	Hemolysin-type calcium-binding protein
1051	1032.99	2	2063.97	2063.96	1.13616	0	39.4	213	231	Y	DVVVEHNTTGEQSTVSVTY	S		ZP_02147451.1	Hemolysin-type calcium-binding protein
1052	1032.99	2	2063.97	2063.96	1.13616	0	49.01	213	231	Y	DVVVEHNTTGEQSTVSVTY	S		ZP_02147451.1	Hemolysin-type calcium-binding protein
1121	1165.05	2	2328.08	2328.08	-0.000859079	1	21.5	211	231	F	TYDVVVEHNTTGEQSTVSVTY	S		ZP_02147451.1	Hemolysin-type calcium-binding protein
1120	1165.04	2	2328.08	2328.08	-0.318718	1	37.75	211	231	F	TYDVVVEHNTTGEQSTVSVTY	S		ZP_02147451.1	Hemolysin-type calcium-binding protein
1123	1165.05	2	2328.08	2328.08	0.308409	1	27.69	211	231	F	TYDVVVEHNTTGEQSTVSVTY	S		ZP_02147451.1	Hemolysin-type calcium-binding protein
1122	1165.05	2	2328.08	2328.08	0.20532	1	41.58	211	231	F	TYDVVVEHNTTGEQSTVSVTY	S		ZP_02147451.1	Hemolysin-type calcium-binding protein
1125	1165.05	2	2328.08	2328.08	0.308409	1	16.49	211	231	F	TYDVVVEHNTTGEQSTVSVTY	S		ZP_02147451.1	Hemolysin-type calcium-binding protein
1126	1165.05	2	2328.08	2328.08	0.308409	1	24.18	211	231	F	TYDVVVEHNTTGEQSTVSVTY	S		ZP_02147451.1	Hemolysin-type calcium-binding protein
1127	1165.05	2	2328.08	2328.08	0.411499	1	46.53	211	231	F	TYDVVVEHNTTGEQSTVSVTY	S		ZP_02147451.1	Hemolysin-type calcium-binding protein
1128	1165.05	2	2328.08	2328.08	0.411499	1	16.86	211	231	F	TYDVVVEHNTTGEQSTVSVTY	S		ZP_02147451.1	Hemolysin-type calcium-binding protein
1129	1165.05	2	2328.08	2328.08	0.411499	1	36.31	211	231	F	TYDVVVEHNTTGEQSTVSVTY	S		ZP_02147451.1	Hemolysin-type calcium-binding protein
1130	1165.05	2	2328.08	2328.08	0.411499	1	50.48	211	231	F	TYDVVVEHNTTGEQSTVSVTY	S		ZP_02147451.1	Hemolysin-type calcium-binding protein
1131	777.033	3	2328.08	2328.08	0.464762	1	13.1	211	231	F	TYDVVVEHNTTGEQSTVSVTY	S		ZP_02147451.1	Hemolysin-type calcium-binding protein
1132	1165.05	2	2328.08	2328.08	0.523179	1	13.07	211	231	F	TYDVVVEHNTTGEQSTVSVTY	S		ZP_02147451.1	Hemolysin-type calcium-binding protein
1134	1165.05	2	2328.08	2328.08	0.523179	1	30.66	211	231	F	TYDVVVEHNTTGEQSTVSVTY	S		ZP_02147451.1	Hemolysin-type calcium-binding protein
1135	1165.05	2	2328.08	2328.08	0.523179	1	15.17	211	231	F	TYDVVVEHNTTGEQSTVSVTY	S		ZP_02147451.1	Hemolysin-type calcium-binding protein
1136	1165.05	2	2328.08	2328.08	0.523179	1	39.98	211	231	F	TYDVVVEHNTTGEQSTVSVTY	S		ZP_02147451.1	Hemolysin-type calcium-binding protein
1124	1165.05	2	2328.08	2328.08	0.308409	1	53.85	211	231	F	TYDVVVEHNTTGEQSTVSVTY	S		ZP_02147451.1	Hemolysin-type calcium-binding protein
1137	1165.05	2	2328.08	2328.08	0.523179	1	54.77	211	231	F	TYDVVVEHNTTGEQSTVSVTY	S		ZP_02147451.1	Hemolysin-type calcium-binding protein
1139	1165.05	2	2328.08	2328.08	0.523179	1	44.59	211	231	F	TYDVVVEHNTTGEQSTVSVTY	S		ZP_02147451.1	Hemolysin-type calcium-binding protein
1141	1165.05	2	2328.08	2328.08	0.523179	1	33.83	211	231	F	TYDVVVEHNTTGEQSTVSVTY	S		ZP_02147451.1	Hemolysin-type calcium-binding protein
1142	1165.05	2	2328.08	2328.08	0.523179	1	17.17	211	231	F	TYDVVVEHNTTGEQSTVSVTY	S		ZP_02147451.1	Hemolysin-type calcium-binding protein
1144	1165.05	2	2328.08	2328.08	0.523179	1	41.28	211	231	F	TYDVVVEHNTTGEQSTVSVTY	S		ZP_02147451.1	Hemolysin-type calcium-binding protein
1145	1165.05	2	2328.08	2328.08	0.523179	1	36.1	211	231	F	TYDVVVEHNTTGEQSTVSVTY	S		ZP_02147451.1	Hemolysin-type calcium-binding protein
1146	1165.05	2	2328.08	2328.08	0.523179	1	16.68	211	231	F	TYDVVVEHNTTGEQSTVSVTY	S		ZP_02147451.1	Hemolysin-type calcium-binding protein
1147	1165.05	2	2328.08	2328.08	0.523179	1	22.94	211	231	F	TYDVVVEHNTTGEQSTVSVTY	S		ZP_02147451.1	Hemolysin-type calcium-binding protein
1148	1165.05	2	2328.08	2328.08	0.626268	1	17.15	211	231	F	TYDVVVEHNTTGEQSTVSVTY	S		ZP_02147451.1	Hemolysin-type calcium-binding protein
1150	1165.05	2	2328.08	2328.08	0.626268	1	15.72	211	231	F	TYDVVVEHNTTGEQSTVSVTY	S		ZP_02147451.1	Hemolysin-type calcium-binding protein
1151	1165.05	2	2328.08	2328.08	0.626268	1	34.43	211	231	F	TYDVVVEHNTTGEQSTVSVTY	S		ZP_02147451.1	Hemolysin-type calcium-binding protein
1152	1165.05	2	2328.08	2328.08	0.626268	1	36.22	211	231	F	TYDVVVEHNTTGEQSTVSVTY	S		ZP_02147451.1	Hemolysin-type calcium-binding protein
1153	1165.05	2	2328.08	2328.08	0.626268	1	21.02	211	231	F	TYDVVVEHNTTGEQSTVSVTY	S		ZP_02147451.1	Hemolysin-type calcium-binding protein
1154	1165.05	2	2328.08	2328.08	0.626268	1	27.96	211	231	F	TYDVVVEHNTTGEQSTVSVTY	S		ZP_02147451.1	Hemolysin-type calcium-binding protein
1155	1165.05	2	2328.08	2328.08	0.626268	1	38.6	211	231	F	TYDVVVEHNTTGEQSTVSVTY	S		ZP_02147451.1	Hemolysin-type calcium-binding protein
1156	1165.05	2	2328.08	2328.08	0.626268	1	33.05	211	231	F	TYDVVVEHNTTGEQSTVSVTY	S		ZP_02147451.1	Hemolysin-type calcium-binding protein
1157	1165.05	2	2328.08	2328.08	0.626268	1	36.08	211	231	F	TYDVVVEHNTTGEQSTVSVTY	S		ZP_02147451.1	Hemolysin-type calcium-binding protein
1158	1165.05	2	2328.08	2328.08	0.626268	1	35.1	211	231	F	TYDVVVEHNTTGEQSTVSVTY	S		ZP_02147451.1	Hemolysin-type calcium-binding protein
1159	1165.05	2	2328.08	2328.08	0.626268	1	28.95	211	231	F	TYDVVVEHNTTGEQSTVSVTY	S		ZP_02147451.1	Hemolysin-type calcium-binding protein
1160	1165.05	2	2328.08	2328.08	0.626268	1	38.29	211	231	F	TYDVVVEHNTTGEQSTVSVTY	S		ZP_02147451.1	Hemolysin-type calcium-binding protein
1161	1165.05	2	2328.08	2328.08	0.626268	1	37.72	211	231	F	TYDVVVEHNTTGEQSTVSVTY	S		ZP_02147451.1	Hemolysin-type calcium-binding protein
1162	1165.05	2	2328.08	2328.08	0.626268	1	44.04	211	231	F	TYDVVVEHNTTGEQSTVSVTY	S		ZP_02147451.1	Hemolysin-type calcium-binding protein
1163	1165.05	2	2328.08	2328.08	0.729358	1	21.21	211	231	F	TYDVVVEHNTTGEQSTVSVTY	S		ZP_02147451.1	Hemolysin-type calcium-binding protein
1165	1165.05	2	2328.08	2328.08	0.729358	1	30.79	211	231	F	TYDVVVEHNTTGEQSTVSVTY	S		ZP_02147451.1	Hemolysin-type calcium-binding protein
1166	1165.05	2	2328.08	2328.08	0.729358	1	39.66	211	231	F	TYDVVVEHNTTGEQSTVSVTY	S		ZP_02147451.1	Hemolysin-type calcium-binding protein
1167	1165.05	2	2328.08	2328.08	0.729358	1	37.48	211	231	F	TYDVVVEHNTTGEQSTVSVTY	S		ZP_02147451.1	Hemolysin-type calcium-binding protein
1168	1165.05	2	2328.08	2328.08	0.729358	1	29.18	211	231	F	TYDVVVEHNTTGEQSTVSVTY	S		ZP_02147451.1	Hemolysin-type calcium-binding protein
1169	1165.05	2	2328.08	2328.08	0.729358	1	24.88	211	231	F	TYDVVVEHNTTGEQSTVSVTY	S		ZP_02147451.1	Hemolysin-type calcium-binding protein
1170	1165.05	2	2328.08	2328.08	0.729358	1	23.25	211	231	F	TYDVVVEHNTTGEQSTVSVTY	S		ZP_02147451.1	Hemolysin-type calcium-binding protein
1171	1165.05	2	2328.08	2328.08	0.729358	1	41.56	211	231	F	TYDVVVEHNTTGEQSTVSVTY	S		ZP_02147451.1	Hemolysin-type calcium-binding protein
1172	1165.05	2	2328.08	2328.08	0.729358	1	32.05	211	231	F	TYDVVVEHNTTGEQSTVSVTY	S		ZP_02147451.1	Hemolysin-type calcium-binding protein
1174	1165.05	2	2328.08	2328.08	0.729358	1	35.81	211	231	F	TYDVVVEHNTTGEQSTVSVTY	S		ZP_02147451.1	Hemolysin-type calcium-binding protein
1175	1165.05	2	2328.08	2328.08	0.729358	1	44.61	211	231	F	TYDVVVEHNTTGEQSTVSVTY	S		ZP_02147451.1	Hemolysin-type calcium-binding protein
1176	1165.05	2	2328.08	2328.08	0.729358	1	39.15	211	231	F	TYDVVVEHNTTGEQSTVSVTY	S		ZP_02147451.1	Hemolysin-type calcium-binding protein
1177	1165.05	2	2328.08	2328.08	0.729358	1	32.16	211	231	F	TYDVVVEHNTTGEQSTVSVTY	S		ZP_02147451.1	Hemolysin-type calcium-binding protein
1178	1165.05	2	2328.08	2328.08	0.729358	1	32.86	211	231	F	TYDVVVEHNTTGEQSTVSVTY	S		ZP_02147451.1	Hemolysin-type calcium-binding protein
1179	1165.05	2	2328.08	2328.08	0.729358	1	54.32	211	231	F	TYDVVVEHNTTGEQSTVSVTY	S		ZP_02147451.1	Hemolysin-type calcium-binding protein
1180	1165.05	2	2328.08	2328.08	0.729358	1	14.12	211	231	F	TYDVVVEHNTTGEQSTVSVTY	S		ZP_02147451.1	Hemolysin-type calcium-binding protein
1181	1165.05	2	2328.08	2328.08	0.832447	1	16.04	211	231	F	TYDVVVEHNTTGEQSTVSVTY	S		ZP_02147451.1	Hemolysin-type calcium-binding protein
1185	1165.05	2	2328.08	2328.08	0.832447	1	19.97	211	231	F	TYDVVVEHNTTGEQSTVSVTY	S		ZP_02147451.1	Hemolysin-type calcium-binding protein
1187	1165.05	2	2328.08	2328.08	0.832447	1	16.81	211	231	F	TYDVVVEHNTTGEQSTVSVTY	S		ZP_02147451.1	Hemolysin-type calcium-binding protein
1188	1165.05	2	2328.08	2328.08	0.832447	1	14.08	211	231	F	TYDVVVEHNTTGEQSTVSVTY	S		ZP_02147451.1	Hemolysin-type calcium-binding protein
1189	1165.05	2	2328.08	2328.08	0.832447	1	27.51	211	231	F	TYDVVVEHNTTGEQSTVSVTY	S		ZP_02147451.1	Hemolysin-type calcium-binding protein
1190	1165.05	2	2328.08	2328.08	0.832447	1	20.06	211	231	F	TYDVVVEHNTTGEQSTVSVTY	S		ZP_02147451.1	Hemolysin-type calcium-binding protein
1191	1165.05	2	2328.08	2328.08	0.832447	1	30.11	211	231	F	TYDVVVEHNTTGEQSTVSVTY	S		ZP_02147451.1	Hemolysin-type calcium-binding protein
1192	1165.05	2	2328.08	2328.08	0.832447	1	26.88	211	231	F	TYDVVVEHNTTGEQSTVSVTY	S		ZP_02147451.1	Hemolysin-type calcium-binding protein
1193	1165.05	2	2328.08	2328.08	0.832447	1	33.96	211	231	F	TYDVVVEHNTTGEQSTVSVTY	S		ZP_02147451.1	Hemolysin-type calcium-binding protein
1194	1165.05	2	2328.08	2328.08	0.832447	1	17.46	211	231	F	TYDVVVEHNTTGEQSTVSVTY	S		ZP_02147451.1	Hemolysin-type calcium-binding protein
1195	1165.05	2	2328.08	2328.08	0.832447	1	36.55	211	231	F	TYDVVVEHNTTGEQSTVSVTY	S		ZP_02147451.1	Hemolysin-type calcium-binding protein
1196	1165.05	2	2328.08	2328.08	0.832447	1	27.23	211	231	F	TYDVVVEHNTTGEQSTVSVTY	S		ZP_02147451.1	Hemolysin-type calcium-binding protein
1198	1165.05	2	2328.08	2328.08	0.832447	1	37.04	211	231	F	TYDVVVEHNTTGEQSTVSVTY	S		ZP_02147451.1	Hemolysin-type calcium-binding protein
1199	1165.05	2	2328.08	2328.08	0.832447	1	26.42	211	231	F	TYDVVVEHNTTGEQSTVSVTY	S		ZP_02147451.1	Hemolysin-type calcium-binding protein
1200	1165.05	2	2328.08	2328.08	0.832447	1	29.2	211	231	F	TYDVVVEHNTTGEQSTVSVTY	S		ZP_02147451.1	Hemolysin-type calcium-binding protein
1201	1165.05	2	2328.08	2328.08	0.832447	1	31.78	211	231	F	TYDVVVEHNTTGEQSTVSVTY	S		ZP_02147451.1	Hemolysin-type calcium-binding protein
1202	1165.05	2	2328.08	2328.08	0.832447	1	36.64	211	231	F	TYDVVVEHNTTGEQSTVSVTY	S		ZP_02147451.1	Hemolysin-type calcium-binding protein
1203	1165.05	2	2328.08	2328.08	0.832447	1	32.74	211	231	F	TYDVVVEHNTTGEQSTVSVTY	S		ZP_02147451.1	Hemolysin-type calcium-binding protein
1204	1165.05	2	2328.08	2328.08	0.832447	1	53.96	211	231	F	TYDVVVEHNTTGEQSTVSVTY	S		ZP_02147451.1	Hemolysin-type calcium-binding protein
1205	1165.05	2	2328.08	2328.08	0.832447	1	35.84	211	231	F	TYDVVVEHNTTGEQSTVSVTY	S		ZP_02147451.1	Hemolysin-type calcium-binding protein
1206	1165.05	2	2328.08	2328.08	0.832447	1	31.91	211	231	F	TYDVVVEHNTTGEQSTVSVTY	S		ZP_02147451.1	Hemolysin-type calcium-binding protein
1207	1165.05	2	2328.08	2328.08	0.832447	1	37.98	211	231	F	TYDVVVEHNTTGEQSTVSVTY	S		ZP_02147451.1	Hemolysin-type calcium-binding protein
1208	1165.05	2	2328.08	2328.08	0.832447	1	33.38	211	231	F	TYDVVVEHNTTGEQSTVSVTY	S		ZP_02147451.1	Hemolysin-type calcium-binding protein
1209	1165.05	2	2328.08	2328.08	0.832447	1	49.44	211	231	F	TYDVVVEHNTTGEQSTVSVTY	S		ZP_02147451.1	Hemolysin-type calcium-binding protein
1210	1165.05	2	2328.08	2328.08	0.832447	1	54.14	211	231	F	TYDVVVEHNTTGEQSTVSVTY	S		ZP_02147451.1	Hemolysin-type calcium-binding protein
1211	1165.05	2	2328.08	2328.08	0.832447	1	15.32	211	231	F	TYDVVVEHNTTGEQSTVSVTY	S		ZP_02147451.1	Hemolysin-type calcium-binding protein
1213	1165.05	2	2328.08	2328.08	0.832447	1	18.27	211	231	F	TYDVVVEHNTTGEQSTVSVTY	S		ZP_02147451.1	Hemolysin-type calcium-binding protein
1214	1165.05	2	2328.08	2328.08	0.832447	1	14.26	211	231	F	TYDVVVEHNTTGEQSTVSVTY	S		ZP_02147451.1	Hemolysin-type calcium-binding protein
1216	1165.05	2	2328.08	2328.08	0.935537	1	18.42	211	231	F	TYDVVVEHNTTGEQSTVSVTY	S		ZP_02147451.1	Hemolysin-type calcium-binding protein
1217	1165.05	2	2328.08	2328.08	0.935537	1	18.34	211	231	F	TYDVVVEHNTTGEQSTVSVTY	S		ZP_02147451.1	Hemolysin-type calcium-binding protein
1219	1165.05	2	2328.08	2328.08	0.935537	1	24.93	211	231	F	TYDVVVEHNTTGEQSTVSVTY	S		ZP_02147451.1	Hemolysin-type calcium-binding protein
1220	1165.05	2	2328.08	2328.08	0.935537	1	19.82	211	231	F	TYDVVVEHNTTGEQSTVSVTY	S		ZP_02147451.1	Hemolysin-type calcium-binding protein
1221	1165.05	2	2328.08	2328.08	0.935537	1	26.69	211	231	F	TYDVVVEHNTTGEQSTVSVTY	S		ZP_02147451.1	Hemolysin-type calcium-binding protein
1222	1165.05	2	2328.08	2328.08	0.935537	1	30.77	211	231	F	TYDVVVEHNTTGEQSTVSVTY	S		ZP_02147451.1	Hemolysin-type calcium-binding protein
1223	1165.05	2	2328.08	2328.08	0.935537	1	18.03	211	231	F	TYDVVVEHNTTGEQSTVSVTY	S		ZP_02147451.1	Hemolysin-type calcium-binding protein
1224	1165.05	2	2328.08	2328.08	0.935537	1	37.59	211	231	F	TYDVVVEHNTTGEQSTVSVTY	S		ZP_02147451.1	Hemolysin-type calcium-binding protein
1225	1165.05	2	2328.08	2328.08	0.935537	1	22.55	211	231	F	TYDVVVEHNTTGEQSTVSVTY	S		ZP_02147451.1	Hemolysin-type calcium-binding protein
1226	1165.05	2	2328.08	2328.08	0.935537	1	28.68	211	231	F	TYDVVVEHNTTGEQSTVSVTY	S		ZP_02147451.1	Hemolysin-type calcium-binding protein
1228	1165.05	2	2328.08	2328.08	0.935537	1	18.75	211	231	F	TYDVVVEHNTTGEQSTVSVTY	S		ZP_02147451.1	Hemolysin-type calcium-binding protein
1229	1165.05	2	2328.08	2328.08	0.935537	1	31.99	211	231	F	TYDVVVEHNTTGEQSTVSVTY	S		ZP_02147451.1	Hemolysin-type calcium-binding protein
1230	1165.05	2	2328.08	2328.08	0.935537	1	22.7	211	231	F	TYDVVVEHNTTGEQSTVSVTY	S		ZP_02147451.1	Hemolysin-type calcium-binding protein
1138	1165.05	2	2328.08	2328.08	0.523179	1	57.54	211	231	F	TYDVVVEHNTTGEQSTVSVTY	S		ZP_02147451.1	Hemolysin-type calcium-binding protein
1232	1165.05	2	2328.08	2328.08	0.935537	1	57.65	211	231	F	TYDVVVEHNTTGEQSTVSVTY	S		ZP_02147451.1	Hemolysin-type calcium-binding protein
1233	1165.05	2	2328.08	2328.08	0.935537	1	36.83	211	231	F	TYDVVVEHNTTGEQSTVSVTY	S		ZP_02147451.1	Hemolysin-type calcium-binding protein
1234	1165.05	2	2328.08	2328.08	0.935537	1	38.16	211	231	F	TYDVVVEHNTTGEQSTVSVTY	S		ZP_02147451.1	Hemolysin-type calcium-binding protein
1235	1165.05	2	2328.08	2328.08	0.935537	1	57.88	211	231	F	TYDVVVEHNTTGEQSTVSVTY	S		ZP_02147451.1	Hemolysin-type calcium-binding protein
1236	1165.05	2	2328.08	2328.08	0.935537	1	33.2	211	231	F	TYDVVVEHNTTGEQSTVSVTY	S		ZP_02147451.1	Hemolysin-type calcium-binding protein
1237	1165.05	2	2328.08	2328.08	0.935537	1	32.41	211	231	F	TYDVVVEHNTTGEQSTVSVTY	S		ZP_02147451.1	Hemolysin-type calcium-binding protein
1238	1165.05	2	2328.08	2328.08	0.935537	1	44.03	211	231	F	TYDVVVEHNTTGEQSTVSVTY	S		ZP_02147451.1	Hemolysin-type calcium-binding protein
1239	1165.05	2	2328.08	2328.08	0.935537	1	47.11	211	231	F	TYDVVVEHNTTGEQSTVSVTY	S		ZP_02147451.1	Hemolysin-type calcium-binding protein
1240	1165.05	2	2328.08	2328.08	0.935537	1	42.03	211	231	F	TYDVVVEHNTTGEQSTVSVTY	S		ZP_02147451.1	Hemolysin-type calcium-binding protein
1241	1165.05	2	2328.08	2328.08	0.935537	1	42.12	211	231	F	TYDVVVEHNTTGEQSTVSVTY	S		ZP_02147451.1	Hemolysin-type calcium-binding protein
1242	1165.05	2	2328.08	2328.08	0.935537	1	43.03	211	231	F	TYDVVVEHNTTGEQSTVSVTY	S		ZP_02147451.1	Hemolysin-type calcium-binding protein
1243	1165.05	2	2328.08	2328.08	0.935537	1	61.9	211	231	F	TYDVVVEHNTTGEQSTVSVTY	S		ZP_02147451.1	Hemolysin-type calcium-binding protein
1244	1165.05	2	2328.08	2328.08	0.935537	1	34.94	211	231	F	TYDVVVEHNTTGEQSTVSVTY	S		ZP_02147451.1	Hemolysin-type calcium-binding protein
1245	1165.05	2	2328.08	2328.08	1.04722	1	15.09	211	231	F	TYDVVVEHNTTGEQSTVSVTY	S		ZP_02147451.1	Hemolysin-type calcium-binding protein
1246	1165.05	2	2328.08	2328.08	1.04722	1	18.56	211	231	F	TYDVVVEHNTTGEQSTVSVTY	S		ZP_02147451.1	Hemolysin-type calcium-binding protein
1247	1165.05	2	2328.08	2328.08	1.04722	1	17.08	211	231	F	TYDVVVEHNTTGEQSTVSVTY	S		ZP_02147451.1	Hemolysin-type calcium-binding protein
1248	1165.05	2	2328.08	2328.08	1.04722	1	21.14	211	231	F	TYDVVVEHNTTGEQSTVSVTY	S		ZP_02147451.1	Hemolysin-type calcium-binding protein
1250	1165.05	2	2328.08	2328.08	1.04722	1	13.78	211	231	F	TYDVVVEHNTTGEQSTVSVTY	S		ZP_02147451.1	Hemolysin-type calcium-binding protein
1251	1165.05	2	2328.08	2328.08	1.04722	1	16.4	211	231	F	TYDVVVEHNTTGEQSTVSVTY	S		ZP_02147451.1	Hemolysin-type calcium-binding protein
1252	1165.05	2	2328.08	2328.08	1.04722	1	14.99	211	231	F	TYDVVVEHNTTGEQSTVSVTY	S		ZP_02147451.1	Hemolysin-type calcium-binding protein
1253	1165.05	2	2328.08	2328.08	1.04722	1	24.75	211	231	F	TYDVVVEHNTTGEQSTVSVTY	S		ZP_02147451.1	Hemolysin-type calcium-binding protein
1254	1165.05	2	2328.08	2328.08	1.04722	1	27.55	211	231	F	TYDVVVEHNTTGEQSTVSVTY	S		ZP_02147451.1	Hemolysin-type calcium-binding protein
1255	1165.05	2	2328.08	2328.08	1.04722	1	38.94	211	231	F	TYDVVVEHNTTGEQSTVSVTY	S		ZP_02147451.1	Hemolysin-type calcium-binding protein
1256	1165.05	2	2328.08	2328.08	1.04722	1	20.34	211	231	F	TYDVVVEHNTTGEQSTVSVTY	S		ZP_02147451.1	Hemolysin-type calcium-binding protein
1258	1165.05	2	2328.08	2328.08	1.04722	1	32.16	211	231	F	TYDVVVEHNTTGEQSTVSVTY	S		ZP_02147451.1	Hemolysin-type calcium-binding protein
1259	1165.05	2	2328.08	2328.08	1.04722	1	30.08	211	231	F	TYDVVVEHNTTGEQSTVSVTY	S		ZP_02147451.1	Hemolysin-type calcium-binding protein
1260	1165.05	2	2328.08	2328.08	1.04722	1	37.19	211	231	F	TYDVVVEHNTTGEQSTVSVTY	S		ZP_02147451.1	Hemolysin-type calcium-binding protein
1261	1165.05	2	2328.08	2328.08	1.04722	1	32.75	211	231	F	TYDVVVEHNTTGEQSTVSVTY	S		ZP_02147451.1	Hemolysin-type calcium-binding protein
1262	1165.05	2	2328.08	2328.08	1.04722	1	57.5	211	231	F	TYDVVVEHNTTGEQSTVSVTY	S		ZP_02147451.1	Hemolysin-type calcium-binding protein
1263	1165.05	2	2328.08	2328.08	1.04722	1	35.39	211	231	F	TYDVVVEHNTTGEQSTVSVTY	S		ZP_02147451.1	Hemolysin-type calcium-binding protein
1264	1165.05	2	2328.08	2328.08	1.04722	1	32.09	211	231	F	TYDVVVEHNTTGEQSTVSVTY	S		ZP_02147451.1	Hemolysin-type calcium-binding protein
1265	1165.05	2	2328.08	2328.08	1.04722	1	57.55	211	231	F	TYDVVVEHNTTGEQSTVSVTY	S		ZP_02147451.1	Hemolysin-type calcium-binding protein
1266	1165.05	2	2328.08	2328.08	1.04722	1	35.39	211	231	F	TYDVVVEHNTTGEQSTVSVTY	S		ZP_02147451.1	Hemolysin-type calcium-binding protein
1267	1165.05	2	2328.08	2328.08	1.04722	1	41.46	211	231	F	TYDVVVEHNTTGEQSTVSVTY	S		ZP_02147451.1	Hemolysin-type calcium-binding protein
1268	1165.05	2	2328.08	2328.08	1.04722	1	45.5	211	231	F	TYDVVVEHNTTGEQSTVSVTY	S		ZP_02147451.1	Hemolysin-type calcium-binding protein
1269	1165.05	2	2328.08	2328.08	1.04722	1	40.48	211	231	F	TYDVVVEHNTTGEQSTVSVTY	S		ZP_02147451.1	Hemolysin-type calcium-binding protein
1270	1165.05	2	2328.08	2328.08	1.04722	1	36.09	211	231	F	TYDVVVEHNTTGEQSTVSVTY	S		ZP_02147451.1	Hemolysin-type calcium-binding protein
1271	1165.05	2	2328.08	2328.08	1.04722	1	16.87	211	231	F	TYDVVVEHNTTGEQSTVSVTY	S		ZP_02147451.1	Hemolysin-type calcium-binding protein
1272	1165.05	2	2328.08	2328.08	1.04722	1	50.07	211	231	F	TYDVVVEHNTTGEQSTVSVTY	S		ZP_02147451.1	Hemolysin-type calcium-binding protein
1273	1165.05	2	2328.08	2328.08	1.04722	1	20.14	211	231	F	TYDVVVEHNTTGEQSTVSVTY	S		ZP_02147451.1	Hemolysin-type calcium-binding protein
1274	1165.05	2	2328.08	2328.08	1.15031	1	14.27	211	231	F	TYDVVVEHNTTGEQSTVSVTY	S		ZP_02147451.1	Hemolysin-type calcium-binding protein
1275	1165.05	2	2328.08	2328.08	1.15031	1	15.66	211	231	F	TYDVVVEHNTTGEQSTVSVTY	S		ZP_02147451.1	Hemolysin-type calcium-binding protein
1276	1165.05	2	2328.08	2328.08	1.15031	1	18.59	211	231	F	TYDVVVEHNTTGEQSTVSVTY	S		ZP_02147451.1	Hemolysin-type calcium-binding protein
1277	1165.05	2	2328.08	2328.08	1.15031	1	18.12	211	231	F	TYDVVVEHNTTGEQSTVSVTY	S		ZP_02147451.1	Hemolysin-type calcium-binding protein
1278	1165.05	2	2328.08	2328.08	1.15031	1	20.65	211	231	F	TYDVVVEHNTTGEQSTVSVTY	S		ZP_02147451.1	Hemolysin-type calcium-binding protein
1279	1165.05	2	2328.08	2328.08	1.15031	1	25.98	211	231	F	TYDVVVEHNTTGEQSTVSVTY	S		ZP_02147451.1	Hemolysin-type calcium-binding protein
1280	1165.05	2	2328.08	2328.08	1.15031	1	22.75	211	231	F	TYDVVVEHNTTGEQSTVSVTY	S		ZP_02147451.1	Hemolysin-type calcium-binding protein
1281	1165.05	2	2328.08	2328.08	1.15031	1	21.04	211	231	F	TYDVVVEHNTTGEQSTVSVTY	S		ZP_02147451.1	Hemolysin-type calcium-binding protein
1282	1165.05	2	2328.08	2328.08	1.15031	1	34.69	211	231	F	TYDVVVEHNTTGEQSTVSVTY	S		ZP_02147451.1	Hemolysin-type calcium-binding protein
1283	1165.05	2	2328.08	2328.08	1.15031	1	29.27	211	231	F	TYDVVVEHNTTGEQSTVSVTY	S		ZP_02147451.1	Hemolysin-type calcium-binding protein
1285	1165.05	2	2328.08	2328.08	1.15031	1	26.92	211	231	F	TYDVVVEHNTTGEQSTVSVTY	S		ZP_02147451.1	Hemolysin-type calcium-binding protein
1286	1165.05	2	2328.08	2328.08	1.15031	1	23.28	211	231	F	TYDVVVEHNTTGEQSTVSVTY	S		ZP_02147451.1	Hemolysin-type calcium-binding protein
1287	1165.05	2	2328.08	2328.08	1.15031	1	38.71	211	231	F	TYDVVVEHNTTGEQSTVSVTY	S		ZP_02147451.1	Hemolysin-type calcium-binding protein
1289	1165.05	2	2328.08	2328.08	1.15031	1	22.97	211	231	F	TYDVVVEHNTTGEQSTVSVTY	S		ZP_02147451.1	Hemolysin-type calcium-binding protein
1290	1165.05	2	2328.08	2328.08	1.15031	1	32.11	211	231	F	TYDVVVEHNTTGEQSTVSVTY	S		ZP_02147451.1	Hemolysin-type calcium-binding protein
1291	1165.05	2	2328.08	2328.08	1.15031	1	27.83	211	231	F	TYDVVVEHNTTGEQSTVSVTY	S		ZP_02147451.1	Hemolysin-type calcium-binding protein
1292	1165.05	2	2328.08	2328.08	1.15031	1	29.7	211	231	F	TYDVVVEHNTTGEQSTVSVTY	S		ZP_02147451.1	Hemolysin-type calcium-binding protein
1293	1165.05	2	2328.08	2328.08	1.15031	1	40.52	211	231	F	TYDVVVEHNTTGEQSTVSVTY	S		ZP_02147451.1	Hemolysin-type calcium-binding protein
1294	1165.05	2	2328.08	2328.08	1.15031	1	18.06	211	231	F	TYDVVVEHNTTGEQSTVSVTY	S		ZP_02147451.1	Hemolysin-type calcium-binding protein
1295	1165.05	2	2328.08	2328.08	1.15031	1	31.71	211	231	F	TYDVVVEHNTTGEQSTVSVTY	S		ZP_02147451.1	Hemolysin-type calcium-binding protein
1296	1165.05	2	2328.08	2328.08	1.15031	1	43.3	211	231	F	TYDVVVEHNTTGEQSTVSVTY	S		ZP_02147451.1	Hemolysin-type calcium-binding protein
1298	1165.05	2	2328.08	2328.08	1.15031	1	31.36	211	231	F	TYDVVVEHNTTGEQSTVSVTY	S		ZP_02147451.1	Hemolysin-type calcium-binding protein
1299	1165.05	2	2328.08	2328.08	1.15031	1	50.81	211	231	F	TYDVVVEHNTTGEQSTVSVTY	S		ZP_02147451.1	Hemolysin-type calcium-binding protein
1300	1165.05	2	2328.08	2328.08	1.15031	1	21.73	211	231	F	TYDVVVEHNTTGEQSTVSVTY	S		ZP_02147451.1	Hemolysin-type calcium-binding protein
1301	1165.05	2	2328.08	2328.08	1.2534	1	20.42	211	231	F	TYDVVVEHNTTGEQSTVSVTY	S		ZP_02147451.1	Hemolysin-type calcium-binding protein
1303	1165.05	2	2328.08	2328.08	1.2534	1	20.32	211	231	F	TYDVVVEHNTTGEQSTVSVTY	S		ZP_02147451.1	Hemolysin-type calcium-binding protein
1304	1165.05	2	2328.08	2328.08	1.2534	1	18.39	211	231	F	TYDVVVEHNTTGEQSTVSVTY	S		ZP_02147451.1	Hemolysin-type calcium-binding protein
1305	1165.05	2	2328.08	2328.08	1.2534	1	15.4	211	231	F	TYDVVVEHNTTGEQSTVSVTY	S		ZP_02147451.1	Hemolysin-type calcium-binding protein
1306	1165.05	2	2328.08	2328.08	1.2534	1	34.39	211	231	F	TYDVVVEHNTTGEQSTVSVTY	S		ZP_02147451.1	Hemolysin-type calcium-binding protein
1307	1165.05	2	2328.08	2328.08	1.2534	1	24.42	211	231	F	TYDVVVEHNTTGEQSTVSVTY	S		ZP_02147451.1	Hemolysin-type calcium-binding protein
1308	1165.05	2	2328.08	2328.08	1.2534	1	21.96	211	231	F	TYDVVVEHNTTGEQSTVSVTY	S		ZP_02147451.1	Hemolysin-type calcium-binding protein
1309	1165.05	2	2328.08	2328.08	1.2534	1	25.44	211	231	F	TYDVVVEHNTTGEQSTVSVTY	S		ZP_02147451.1	Hemolysin-type calcium-binding protein
1310	1165.05	2	2328.08	2328.08	1.2534	1	21.06	211	231	F	TYDVVVEHNTTGEQSTVSVTY	S		ZP_02147451.1	Hemolysin-type calcium-binding protein
1311	1165.05	2	2328.08	2328.08	1.2534	1	21.3	211	231	F	TYDVVVEHNTTGEQSTVSVTY	S		ZP_02147451.1	Hemolysin-type calcium-binding protein
1312	1165.05	2	2328.08	2328.08	1.2534	1	32.19	211	231	F	TYDVVVEHNTTGEQSTVSVTY	S		ZP_02147451.1	Hemolysin-type calcium-binding protein
1314	1165.05	2	2328.08	2328.08	1.2534	1	19.51	211	231	F	TYDVVVEHNTTGEQSTVSVTY	S		ZP_02147451.1	Hemolysin-type calcium-binding protein
1315	1165.05	2	2328.08	2328.08	1.2534	1	18.71	211	231	F	TYDVVVEHNTTGEQSTVSVTY	S		ZP_02147451.1	Hemolysin-type calcium-binding protein
1316	1165.05	2	2328.08	2328.08	1.2534	1	20.39	211	231	F	TYDVVVEHNTTGEQSTVSVTY	S		ZP_02147451.1	Hemolysin-type calcium-binding protein
1317	1165.05	2	2328.08	2328.08	1.2534	1	48.66	211	231	F	TYDVVVEHNTTGEQSTVSVTY	S		ZP_02147451.1	Hemolysin-type calcium-binding protein
1318	1165.05	2	2328.08	2328.08	1.2534	1	16.97	211	231	F	TYDVVVEHNTTGEQSTVSVTY	S		ZP_02147451.1	Hemolysin-type calcium-binding protein
1319	1165.05	2	2328.08	2328.08	1.2534	1	31.51	211	231	F	TYDVVVEHNTTGEQSTVSVTY	S		ZP_02147451.1	Hemolysin-type calcium-binding protein
1320	1165.05	2	2328.08	2328.08	1.2534	1	57.54	211	231	F	TYDVVVEHNTTGEQSTVSVTY	S		ZP_02147451.1	Hemolysin-type calcium-binding protein
1321	1165.05	2	2328.08	2328.08	1.35649	1	16.12	211	231	F	TYDVVVEHNTTGEQSTVSVTY	S		ZP_02147451.1	Hemolysin-type calcium-binding protein
1322	1165.05	2	2328.08	2328.08	1.35649	1	13.09	211	231	F	TYDVVVEHNTTGEQSTVSVTY	S		ZP_02147451.1	Hemolysin-type calcium-binding protein
1323	1165.05	2	2328.08	2328.08	1.35649	1	18.31	211	231	F	TYDVVVEHNTTGEQSTVSVTY	S		ZP_02147451.1	Hemolysin-type calcium-binding protein
1325	1165.05	2	2328.08	2328.08	1.35649	1	24.03	211	231	F	TYDVVVEHNTTGEQSTVSVTY	S		ZP_02147451.1	Hemolysin-type calcium-binding protein
1326	1165.05	2	2328.08	2328.08	1.35649	1	13.71	211	231	F	TYDVVVEHNTTGEQSTVSVTY	S		ZP_02147451.1	Hemolysin-type calcium-binding protein
1327	1165.05	2	2328.08	2328.08	1.35649	1	15.59	211	231	F	TYDVVVEHNTTGEQSTVSVTY	S		ZP_02147451.1	Hemolysin-type calcium-binding protein
1328	1165.05	2	2328.08	2328.08	1.35649	1	28.91	211	231	F	TYDVVVEHNTTGEQSTVSVTY	S		ZP_02147451.1	Hemolysin-type calcium-binding protein
1329	1165.05	2	2328.08	2328.08	1.35649	1	22.16	211	231	F	TYDVVVEHNTTGEQSTVSVTY	S		ZP_02147451.1	Hemolysin-type calcium-binding protein
1330	1165.05	2	2328.08	2328.08	1.35649	1	14.3	211	231	F	TYDVVVEHNTTGEQSTVSVTY	S		ZP_02147451.1	Hemolysin-type calcium-binding protein
1331	1165.05	2	2328.08	2328.08	1.35649	1	35.43	211	231	F	TYDVVVEHNTTGEQSTVSVTY	S		ZP_02147451.1	Hemolysin-type calcium-binding protein
1332	1165.05	2	2328.08	2328.08	1.35649	1	31.11	211	231	F	TYDVVVEHNTTGEQSTVSVTY	S		ZP_02147451.1	Hemolysin-type calcium-binding protein
1333	1165.05	2	2328.08	2328.08	1.35649	1	31.04	211	231	F	TYDVVVEHNTTGEQSTVSVTY	S		ZP_02147451.1	Hemolysin-type calcium-binding protein
1334	1165.05	2	2328.08	2328.08	1.35649	1	29.58	211	231	F	TYDVVVEHNTTGEQSTVSVTY	S		ZP_02147451.1	Hemolysin-type calcium-binding protein
1335	1165.05	2	2328.08	2328.08	1.35649	1	29.09	211	231	F	TYDVVVEHNTTGEQSTVSVTY	S		ZP_02147451.1	Hemolysin-type calcium-binding protein
1336	1165.05	2	2328.08	2328.08	1.35649	1	19.62	211	231	F	TYDVVVEHNTTGEQSTVSVTY	S		ZP_02147451.1	Hemolysin-type calcium-binding protein
1339	1165.05	2	2328.08	2328.08	1.45957	1	21	211	231	F	TYDVVVEHNTTGEQSTVSVTY	S		ZP_02147451.1	Hemolysin-type calcium-binding protein
1341	1165.05	2	2328.08	2328.08	1.45957	1	14.9	211	231	F	TYDVVVEHNTTGEQSTVSVTY	S		ZP_02147451.1	Hemolysin-type calcium-binding protein
1343	1165.05	2	2328.08	2328.08	1.45957	1	22.69	211	231	F	TYDVVVEHNTTGEQSTVSVTY	S		ZP_02147451.1	Hemolysin-type calcium-binding protein
1344	1165.05	2	2328.08	2328.08	1.45957	1	30.73	211	231	F	TYDVVVEHNTTGEQSTVSVTY	S		ZP_02147451.1	Hemolysin-type calcium-binding protein
1346	1165.05	2	2328.08	2328.08	1.45957	1	34.1	211	231	F	TYDVVVEHNTTGEQSTVSVTY	S		ZP_02147451.1	Hemolysin-type calcium-binding protein
1347	1165.05	2	2328.08	2328.08	1.45957	1	34.17	211	231	F	TYDVVVEHNTTGEQSTVSVTY	S		ZP_02147451.1	Hemolysin-type calcium-binding protein
1348	1165.05	2	2328.08	2328.08	1.45957	1	27.18	211	231	F	TYDVVVEHNTTGEQSTVSVTY	S		ZP_02147451.1	Hemolysin-type calcium-binding protein
1349	1165.05	2	2328.08	2328.08	1.45957	1	20.4	211	231	F	TYDVVVEHNTTGEQSTVSVTY	S		ZP_02147451.1	Hemolysin-type calcium-binding protein
1350	1165.05	2	2328.08	2328.08	1.45957	1	35.87	211	231	F	TYDVVVEHNTTGEQSTVSVTY	S		ZP_02147451.1	Hemolysin-type calcium-binding protein
1353	1165.05	2	2328.08	2328.08	1.57125	1	18.18	211	231	F	TYDVVVEHNTTGEQSTVSVTY	S		ZP_02147451.1	Hemolysin-type calcium-binding protein
1354	1165.05	2	2328.08	2328.08	1.57125	1	26.58	211	231	F	TYDVVVEHNTTGEQSTVSVTY	S		ZP_02147451.1	Hemolysin-type calcium-binding protein
1355	1165.05	2	2328.08	2328.08	1.67434	1	32.32	211	231	F	TYDVVVEHNTTGEQSTVSVTY	S		ZP_02147451.1	Hemolysin-type calcium-binding protein
1356	1165.05	2	2328.08	2328.08	1.67434	1	44.2	211	231	F	TYDVVVEHNTTGEQSTVSVTY	S		ZP_02147451.1	Hemolysin-type calcium-binding protein
1357	1165.05	2	2328.08	2328.08	1.77743	1	38.66	211	231	F	TYDVVVEHNTTGEQSTVSVTY	S		ZP_02147451.1	Hemolysin-type calcium-binding protein
1358	1165.05	2	2328.08	2328.08	1.77743	1	43.78	211	231	F	TYDVVVEHNTTGEQSTVSVTY	S		ZP_02147451.1	Hemolysin-type calcium-binding protein
1359	1165.05	2	2328.08	2328.08	1.88052	1	18.46	211	231	F	TYDVVVEHNTTGEQSTVSVTY	S		ZP_02147451.1	Hemolysin-type calcium-binding protein
1360	1165.05	2	2328.08	2328.08	1.88052	1	30.88	211	231	F	TYDVVVEHNTTGEQSTVSVTY	S		ZP_02147451.1	Hemolysin-type calcium-binding protein
1361	1165.05	2	2328.08	2328.08	1.88052	1	26.91	211	231	F	TYDVVVEHNTTGEQSTVSVTY	S		ZP_02147451.1	Hemolysin-type calcium-binding protein
1362	1165.05	2	2328.08	2328.08	1.88052	1	14.79	211	231	F	TYDVVVEHNTTGEQSTVSVTY	S		ZP_02147451.1	Hemolysin-type calcium-binding protein
1363	1165.05	2	2328.08	2328.08	1.98361	1	43.23	211	231	F	TYDVVVEHNTTGEQSTVSVTY	S		ZP_02147451.1	Hemolysin-type calcium-binding protein
1365	1165.05	2	2328.08	2328.08	2.19838	1	54.8	211	231	F	TYDVVVEHNTTGEQSTVSVTY	S		ZP_02147451.1	Hemolysin-type calcium-binding protein
1366	1165.05	2	2328.08	2328.08	2.40456	1	38.61	211	231	F	TYDVVVEHNTTGEQSTVSVTY	S		ZP_02147451.1	Hemolysin-type calcium-binding protein
1367	1165.05	2	2328.08	2328.08	2.61933	1	17.49	211	231	F	TYDVVVEHNTTGEQSTVSVTY	S		ZP_02147451.1	Hemolysin-type calcium-binding protein
1368	1165.05	2	2328.08	2328.08	3.34955	1	30.68	211	231	F	TYDVVVEHNTTGEQSTVSVTY	S		ZP_02147451.1	Hemolysin-type calcium-binding protein
1387	847.437	3	2539.29	2539.29	0.470604	2	18.84	362	388	L	IGGKGDDIINGGGGDDILRGDLAGATL	T		ZP_02147451.1	Hemolysin-type calcium-binding protein
1478	1148.24	3	3441.69	3441.69	0.127263	2	13.3	101	138	F	ATGETLTVGTASAGTTALTSAIGGGGNGTADISTARAY	E		ZP_02147451.1	Hemolysin-type calcium-binding protein
1475	1148.23	3	3441.68	3441.69	-1.67709	2	15.33	101	138	F	ATGETLTVGTASAGTTALTSAIGGGGNGTADISTARAY	E		ZP_02147451.1	Hemolysin-type calcium-binding protein
1489	1148.24	3	3441.69	3441.69	0.658979	2	18.58	101	138	F	ATGETLTVGTASAGTTALTSAIGGGGNGTADISTARAY	E		ZP_02147451.1	Hemolysin-type calcium-binding protein
1497	1148.24	3	3441.69	3441.69	0.981496	2	17.56	101	138	F	ATGETLTVGTASAGTTALTSAIGGGGNGTADISTARAY	E		ZP_02147451.1	Hemolysin-type calcium-binding protein
1498	1148.24	3	3441.69	3441.69	0.981496	2	15.4	101	138	F	ATGETLTVGTASAGTTALTSAIGGGGNGTADISTARAY	E		ZP_02147451.1	Hemolysin-type calcium-binding protein
1499	861.43	4	3441.69	3441.69	1.00009	2	14.18	101	138	F	ATGETLTVGTASAGTTALTSAIGGGGNGTADISTARAY	E		ZP_02147451.1	Hemolysin-type calcium-binding protein
1502	1148.24	3	3441.69	3441.69	1.0861	2	15.95	101	138	F	ATGETLTVGTASAGTTALTSAIGGGGNGTADISTARAY	E		ZP_02147451.1	Hemolysin-type calcium-binding protein
1503	1148.24	3	3441.69	3441.69	1.0861	2	16.79	101	138	F	ATGETLTVGTASAGTTALTSAIGGGGNGTADISTARAY	E		ZP_02147451.1	Hemolysin-type calcium-binding protein
1504	1148.24	3	3441.69	3441.69	1.1907	2	18.3	101	138	F	ATGETLTVGTASAGTTALTSAIGGGGNGTADISTARAY	E		ZP_02147451.1	Hemolysin-type calcium-binding protein
1510	1148.24	3	3441.69	3441.69	1.40861	2	14.62	101	138	F	ATGETLTVGTASAGTTALTSAIGGGGNGTADISTARAY	E		ZP_02147451.1	Hemolysin-type calcium-binding protein
1494	861.429	4	3441.69	3441.69	0.779269	2	19.95	101	138	F	ATGETLTVGTASAGTTALTSAIGGGGNGTADISTARAY	E		ZP_02147451.1	Hemolysin-type calcium-binding protein
1515	1148.24	3	3441.69	3441.69	1.51321	2	19.58	101	138	F	ATGETLTVGTASAGTTALTSAIGGGGNGTADISTARAY	E		ZP_02147451.1	Hemolysin-type calcium-binding protein
1516	1148.24	3	3441.69	3441.69	1.51321	2	16.88	101	138	F	ATGETLTVGTASAGTTALTSAIGGGGNGTADISTARAY	E		ZP_02147451.1	Hemolysin-type calcium-binding protein
1517	1148.24	3	3441.69	3441.69	1.51321	2	15.27	101	138	F	ATGETLTVGTASAGTTALTSAIGGGGNGTADISTARAY	E		ZP_02147451.1	Hemolysin-type calcium-binding protein
1518	1148.24	3	3441.69	3441.69	1.51321	2	15.33	101	138	F	ATGETLTVGTASAGTTALTSAIGGGGNGTADISTARAY	E		ZP_02147451.1	Hemolysin-type calcium-binding protein
1519	1148.24	3	3441.69	3441.69	1.51321	2	16.7	101	138	F	ATGETLTVGTASAGTTALTSAIGGGGNGTADISTARAY	E		ZP_02147451.1	Hemolysin-type calcium-binding protein
1520	1148.24	3	3441.69	3441.69	1.61781	2	21.77	101	138	F	ATGETLTVGTASAGTTALTSAIGGGGNGTADISTARAY	E		ZP_02147451.1	Hemolysin-type calcium-binding protein
1522	1148.24	3	3441.69	3441.69	1.61781	2	16.47	101	138	F	ATGETLTVGTASAGTTALTSAIGGGGNGTADISTARAY	E		ZP_02147451.1	Hemolysin-type calcium-binding protein
1526	1148.24	3	3441.69	3441.69	1.72241	2	15.16	101	138	F	ATGETLTVGTASAGTTALTSAIGGGGNGTADISTARAY	E		ZP_02147451.1	Hemolysin-type calcium-binding protein
1527	1148.24	3	3441.69	3441.69	1.72241	2	13.49	101	138	F	ATGETLTVGTASAGTTALTSAIGGGGNGTADISTARAY	E		ZP_02147451.1	Hemolysin-type calcium-binding protein
1531	1148.24	3	3441.69	3441.69	1.83573	2	16.57	101	138	F	ATGETLTVGTASAGTTALTSAIGGGGNGTADISTARAY	E		ZP_02147451.1	Hemolysin-type calcium-binding protein
1537	1148.24	3	3441.69	3441.69	2.04493	2	13.8	101	138	F	ATGETLTVGTASAGTTALTSAIGGGGNGTADISTARAY	E		ZP_02147451.1	Hemolysin-type calcium-binding protein
1538	1148.24	3	3441.69	3441.69	2.25413	2	13.96	101	138	F	ATGETLTVGTASAGTTALTSAIGGGGNGTADISTARAY	E		ZP_02147451.1	Hemolysin-type calcium-binding protein
1541	1148.24	3	3441.69	3441.69	2.47204	2	14.52	101	138	F	ATGETLTVGTASAGTTALTSAIGGGGNGTADISTARAY	E		ZP_02147451.1	Hemolysin-type calcium-binding protein
1544	1148.24	3	3441.7	3441.69	2.89916	2	18.43	101	138	F	ATGETLTVGTASAGTTALTSAIGGGGNGTADISTARAY	E		ZP_02147451.1	Hemolysin-type calcium-binding protein
1545	1148.24	3	3441.7	3441.69	3.10836	2	14.47	101	138	F	ATGETLTVGTASAGTTALTSAIGGGGNGTADISTARAY	E		ZP_02147451.1	Hemolysin-type calcium-binding protein
1827	1372.65	3	4114.92	4114.92	-1.99785	2	13.41	192	231	F	TPNTAAIAAQGNVGDTASFTYDVVVEHNTTGEQSTVSVTY	S		ZP_02147451.1	Hemolysin-type calcium-binding protein
1831	1372.65	3	4114.92	4114.92	0.0435002	2	16.8	192	231	F	TPNTAAIAAQGNVGDTASFTYDVVVEHNTTGEQSTVSVTY	S		ZP_02147451.1	Hemolysin-type calcium-binding protein
1828	1372.65	3	4114.92	4114.92	-0.131473	2	17.12	192	231	F	TPNTAAIAAQGNVGDTASFTYDVVVEHNTTGEQSTVSVTY	S		ZP_02147451.1	Hemolysin-type calcium-binding protein
1836	1372.65	3	4114.93	4114.92	0.31325	2	17.87	192	231	F	TPNTAAIAAQGNVGDTASFTYDVVVEHNTTGEQSTVSVTY	S		ZP_02147451.1	Hemolysin-type calcium-binding protein
1838	1372.65	3	4114.93	4114.92	0.31325	2	20.39	192	231	F	TPNTAAIAAQGNVGDTASFTYDVVVEHNTTGEQSTVSVTY	S		ZP_02147451.1	Hemolysin-type calcium-binding protein
1839	1372.65	3	4114.93	4114.92	0.31325	2	18	192	231	F	TPNTAAIAAQGNVGDTASFTYDVVVEHNTTGEQSTVSVTY	S		ZP_02147451.1	Hemolysin-type calcium-binding protein
1841	1372.65	3	4114.93	4114.92	0.400736	2	15.64	192	231	F	TPNTAAIAAQGNVGDTASFTYDVVVEHNTTGEQSTVSVTY	S		ZP_02147451.1	Hemolysin-type calcium-binding protein
1844	1372.65	3	4114.93	4114.92	0.488223	2	21.31	192	231	F	TPNTAAIAAQGNVGDTASFTYDVVVEHNTTGEQSTVSVTY	S		ZP_02147451.1	Hemolysin-type calcium-binding protein
1837	1372.65	3	4114.93	4114.92	0.31325	2	22.04	192	231	F	TPNTAAIAAQGNVGDTASFTYDVVVEHNTTGEQSTVSVTY	S		ZP_02147451.1	Hemolysin-type calcium-binding protein
1847	1372.65	3	4114.93	4114.92	0.583	2	13.85	192	231	F	TPNTAAIAAQGNVGDTASFTYDVVVEHNTTGEQSTVSVTY	S		ZP_02147451.1	Hemolysin-type calcium-binding protein
1848	1372.65	3	4114.93	4114.92	0.583	2	19.17	192	231	F	TPNTAAIAAQGNVGDTASFTYDVVVEHNTTGEQSTVSVTY	S		ZP_02147451.1	Hemolysin-type calcium-binding protein
1850	1372.65	3	4114.93	4114.92	0.670486	2	13.9	192	231	F	TPNTAAIAAQGNVGDTASFTYDVVVEHNTTGEQSTVSVTY	S		ZP_02147451.1	Hemolysin-type calcium-binding protein
1852	1372.65	3	4114.93	4114.92	0.670486	2	18.64	192	231	F	TPNTAAIAAQGNVGDTASFTYDVVVEHNTTGEQSTVSVTY	S		ZP_02147451.1	Hemolysin-type calcium-binding protein
1854	1372.65	3	4114.93	4114.92	0.757973	2	17.27	192	231	F	TPNTAAIAAQGNVGDTASFTYDVVVEHNTTGEQSTVSVTY	S		ZP_02147451.1	Hemolysin-type calcium-binding protein
1855	1372.65	3	4114.93	4114.92	0.757973	2	20.62	192	231	F	TPNTAAIAAQGNVGDTASFTYDVVVEHNTTGEQSTVSVTY	S		ZP_02147451.1	Hemolysin-type calcium-binding protein
1860	1372.65	3	4114.93	4114.92	0.845459	2	17.26	192	231	F	TPNTAAIAAQGNVGDTASFTYDVVVEHNTTGEQSTVSVTY	S		ZP_02147451.1	Hemolysin-type calcium-binding protein
1861	1372.65	3	4114.93	4114.92	0.845459	2	18.77	192	231	F	TPNTAAIAAQGNVGDTASFTYDVVVEHNTTGEQSTVSVTY	S		ZP_02147451.1	Hemolysin-type calcium-binding protein
1845	1372.65	3	4114.93	4114.92	0.488223	2	22.9	192	231	F	TPNTAAIAAQGNVGDTASFTYDVVVEHNTTGEQSTVSVTY	S		ZP_02147451.1	Hemolysin-type calcium-binding protein
1863	1372.65	3	4114.93	4114.92	0.845459	2	21.22	192	231	F	TPNTAAIAAQGNVGDTASFTYDVVVEHNTTGEQSTVSVTY	S		ZP_02147451.1	Hemolysin-type calcium-binding protein
1867	1372.65	3	4114.93	4114.92	0.932945	2	15.5	192	231	F	TPNTAAIAAQGNVGDTASFTYDVVVEHNTTGEQSTVSVTY	S		ZP_02147451.1	Hemolysin-type calcium-binding protein
1868	1372.65	3	4114.93	4114.92	0.932945	2	19.74	192	231	F	TPNTAAIAAQGNVGDTASFTYDVVVEHNTTGEQSTVSVTY	S		ZP_02147451.1	Hemolysin-type calcium-binding protein
1869	1372.65	3	4114.93	4114.92	0.932945	2	23.35	192	231	F	TPNTAAIAAQGNVGDTASFTYDVVVEHNTTGEQSTVSVTY	S		ZP_02147451.1	Hemolysin-type calcium-binding protein
1870	1372.65	3	4114.93	4114.92	0.932945	2	22.92	192	231	F	TPNTAAIAAQGNVGDTASFTYDVVVEHNTTGEQSTVSVTY	S		ZP_02147451.1	Hemolysin-type calcium-binding protein
1871	1372.65	3	4114.93	4114.92	0.932945	2	24.72	192	231	F	TPNTAAIAAQGNVGDTASFTYDVVVEHNTTGEQSTVSVTY	S		ZP_02147451.1	Hemolysin-type calcium-binding protein
1872	1372.65	3	4114.93	4114.92	0.932945	2	22.66	192	231	F	TPNTAAIAAQGNVGDTASFTYDVVVEHNTTGEQSTVSVTY	S		ZP_02147451.1	Hemolysin-type calcium-binding protein
1874	1372.65	3	4114.93	4114.92	1.02772	2	16.11	192	231	F	TPNTAAIAAQGNVGDTASFTYDVVVEHNTTGEQSTVSVTY	S		ZP_02147451.1	Hemolysin-type calcium-binding protein
1875	1372.65	3	4114.93	4114.92	1.02772	2	22.69	192	231	F	TPNTAAIAAQGNVGDTASFTYDVVVEHNTTGEQSTVSVTY	S		ZP_02147451.1	Hemolysin-type calcium-binding protein
1877	1372.65	3	4114.93	4114.92	1.11521	2	13.79	192	231	F	TPNTAAIAAQGNVGDTASFTYDVVVEHNTTGEQSTVSVTY	S		ZP_02147451.1	Hemolysin-type calcium-binding protein
1878	1372.65	3	4114.93	4114.92	1.11521	2	21	192	231	F	TPNTAAIAAQGNVGDTASFTYDVVVEHNTTGEQSTVSVTY	S		ZP_02147451.1	Hemolysin-type calcium-binding protein
1879	1372.65	3	4114.93	4114.92	1.11521	2	16.62	192	231	F	TPNTAAIAAQGNVGDTASFTYDVVVEHNTTGEQSTVSVTY	S		ZP_02147451.1	Hemolysin-type calcium-binding protein
1880	1372.65	3	4114.93	4114.92	1.11521	2	23.4	192	231	F	TPNTAAIAAQGNVGDTASFTYDVVVEHNTTGEQSTVSVTY	S		ZP_02147451.1	Hemolysin-type calcium-binding protein
1887	1372.65	3	4114.93	4114.92	1.2027	2	19.71	192	231	F	TPNTAAIAAQGNVGDTASFTYDVVVEHNTTGEQSTVSVTY	S		ZP_02147451.1	Hemolysin-type calcium-binding protein
1862	1372.65	3	4114.93	4114.92	0.845459	2	26.59	192	231	F	TPNTAAIAAQGNVGDTASFTYDVVVEHNTTGEQSTVSVTY	S		ZP_02147451.1	Hemolysin-type calcium-binding protein
1889	1372.65	3	4114.93	4114.92	1.2027	2	24.53	192	231	F	TPNTAAIAAQGNVGDTASFTYDVVVEHNTTGEQSTVSVTY	S		ZP_02147451.1	Hemolysin-type calcium-binding protein
1890	1372.65	3	4114.93	4114.92	1.2027	2	15.78	192	231	F	TPNTAAIAAQGNVGDTASFTYDVVVEHNTTGEQSTVSVTY	S		ZP_02147451.1	Hemolysin-type calcium-binding protein
1892	1372.65	3	4114.93	4114.92	1.29018	2	13.82	192	231	F	TPNTAAIAAQGNVGDTASFTYDVVVEHNTTGEQSTVSVTY	S		ZP_02147451.1	Hemolysin-type calcium-binding protein
1893	1372.65	3	4114.93	4114.92	1.29018	2	15.36	192	231	F	TPNTAAIAAQGNVGDTASFTYDVVVEHNTTGEQSTVSVTY	S		ZP_02147451.1	Hemolysin-type calcium-binding protein
1894	1372.65	3	4114.93	4114.92	1.29018	2	22.92	192	231	F	TPNTAAIAAQGNVGDTASFTYDVVVEHNTTGEQSTVSVTY	S		ZP_02147451.1	Hemolysin-type calcium-binding protein
1896	1372.65	3	4114.93	4114.92	1.37767	2	15.9	192	231	F	TPNTAAIAAQGNVGDTASFTYDVVVEHNTTGEQSTVSVTY	S		ZP_02147451.1	Hemolysin-type calcium-binding protein
1897	1372.65	3	4114.93	4114.92	1.37767	2	17.76	192	231	F	TPNTAAIAAQGNVGDTASFTYDVVVEHNTTGEQSTVSVTY	S		ZP_02147451.1	Hemolysin-type calcium-binding protein
1898	1372.65	3	4114.93	4114.92	1.37767	2	19.41	192	231	F	TPNTAAIAAQGNVGDTASFTYDVVVEHNTTGEQSTVSVTY	S		ZP_02147451.1	Hemolysin-type calcium-binding protein
1899	1372.65	3	4114.93	4114.92	1.37767	2	26.24	192	231	F	TPNTAAIAAQGNVGDTASFTYDVVVEHNTTGEQSTVSVTY	S		ZP_02147451.1	Hemolysin-type calcium-binding protein
1904	1372.65	3	4114.93	4114.92	1.47245	2	18	192	231	F	TPNTAAIAAQGNVGDTASFTYDVVVEHNTTGEQSTVSVTY	S		ZP_02147451.1	Hemolysin-type calcium-binding protein
1905	1372.65	3	4114.93	4114.92	1.47245	2	15.92	192	231	F	TPNTAAIAAQGNVGDTASFTYDVVVEHNTTGEQSTVSVTY	S		ZP_02147451.1	Hemolysin-type calcium-binding protein
1906	1372.65	3	4114.93	4114.92	1.47245	2	17.1	192	231	F	TPNTAAIAAQGNVGDTASFTYDVVVEHNTTGEQSTVSVTY	S		ZP_02147451.1	Hemolysin-type calcium-binding protein
1908	1372.65	3	4114.93	4114.92	1.55993	2	27.31	192	231	F	TPNTAAIAAQGNVGDTASFTYDVVVEHNTTGEQSTVSVTY	S		ZP_02147451.1	Hemolysin-type calcium-binding protein
1909	1372.65	3	4114.93	4114.92	1.64742	2	16.82	192	231	F	TPNTAAIAAQGNVGDTASFTYDVVVEHNTTGEQSTVSVTY	S		ZP_02147451.1	Hemolysin-type calcium-binding protein
1911	1372.65	3	4114.93	4114.92	1.7349	2	13.91	192	231	F	TPNTAAIAAQGNVGDTASFTYDVVVEHNTTGEQSTVSVTY	S		ZP_02147451.1	Hemolysin-type calcium-binding protein
1915	1372.65	3	4114.93	4114.92	1.91717	2	20.35	192	231	F	TPNTAAIAAQGNVGDTASFTYDVVVEHNTTGEQSTVSVTY	S		ZP_02147451.1	Hemolysin-type calcium-binding protein
1916	1372.65	3	4114.93	4114.92	1.91717	2	24.02	192	231	F	TPNTAAIAAQGNVGDTASFTYDVVVEHNTTGEQSTVSVTY	S		ZP_02147451.1	Hemolysin-type calcium-binding protein
1922	1372.65	3	4114.93	4114.92	2.17963	2	25.08	192	231	F	TPNTAAIAAQGNVGDTASFTYDVVVEHNTTGEQSTVSVTY	S		ZP_02147451.1	Hemolysin-type calcium-binding protein
1925	1372.65	3	4114.93	4114.92	2.44938	2	14.59	192	231	F	TPNTAAIAAQGNVGDTASFTYDVVVEHNTTGEQSTVSVTY	S		ZP_02147451.1	Hemolysin-type calcium-binding protein
1929	1372.65	3	4114.94	4114.92	2.98159	2	16.67	192	231	F	TPNTAAIAAQGNVGDTASFTYDVVVEHNTTGEQSTVSVTY	S		ZP_02147451.1	Hemolysin-type calcium-binding protein
6	404.203	2	806.392	806.392	-0.161212	1	32.17	288	294	L	DLRAGEF	S		ZP_02144235.1	Hemolysin-type calcium-binding protein
21	435.727	2	869.439	869.44	-0.203579	2	37.54	153	160	F	GLNHPGLY	N		ZP_02144235.1	Hemolysin-type calcium-binding protein
25	478.23	2	954.445	954.445	-0.114203	1	27.37	1003	1011	L	IGGKGDDFF	R		ZP_02144235.1	Hemolysin-type calcium-binding protein
31	501.227	2	1000.44	1000.44	-0.20391	1	21.44	145	152	F	VHEFGHEF	G		ZP_02144235.1	Hemolysin-type calcium-binding protein
192	694.82	2	1387.63	1387.63	-0.00504459	1	63.85	220	231	Y	FSTVDDEGVRTY	Q		ZP_02144235.1	Hemolysin-type calcium-binding protein
193	694.832	2	1387.65	1387.65	0.624798	0	27.74	295	307	F	SSVNGHNNNVSIF	A		ZP_02144235.1	Hemolysin-type calcium-binding protein
215	706.321	2	1410.63	1410.63	0.532388	1	56	232	243	Y	QTINLNTDDNTY	G		ZP_02144235.1	Hemolysin-type calcium-binding protein
220	706.341	2	1410.67	1410.67	0.602552	2	48.5	1043	1056	F	SEAGEIGVLDFGAF	H		ZP_02144235.1	Hemolysin-type calcium-binding protein
416	495.262	3	1482.76	1482.77	-0.530765	1	17.07	209	220	L	MGDIEAIIRRYF	S		ZP_02144235.1	Hemolysin-type calcium-binding protein
430	757.9	2	1513.79	1513.78	0.241778	1	37.12	446	460	F	GRGGDDLIIGGRDTL	A		ZP_02144235.1	Hemolysin-type calcium-binding protein
465	770.345	2	1538.68	1538.68	0.328204	1	43.78	855	869	L	HTTVNATGNGQGGYY	S		ZP_02144235.1	Hemolysin-type calcium-binding protein
670	860.419	2	1718.82	1718.82	1.12635	1	56.71	1057	1073	F	HSSASGTALDGADRIVY	N		ZP_02144235.1	Hemolysin-type calcium-binding protein
705	583.964	3	1748.87	1748.87	0.168109	1	45.02	563	577	Y	SIENLIGSDDRIDRF	I		ZP_02144235.1	Hemolysin-type calcium-binding protein
707	884.414	2	1766.81	1766.81	0.809934	0	71.22	880	895	L	TIDIDGIADPNVHDSW	V		ZP_02144235.1	Hemolysin-type calcium-binding protein
713	891.919	2	1781.82	1781.82	0.707703	1	86.13	524	540	F	RGGAGIDTVDFSQESPF	Q		ZP_02144235.1	Hemolysin-type calcium-binding protein
916	635.68	3	1904.02	1904.02	-0.023109	1	20.89	203	219	W	SAVTPLMGDIEAIIRRY	F		ZP_02144235.1	Hemolysin-type calcium-binding protein
20	435.727	2	869.439	869.44	-0.272589	2	33.74	153	160	F	GLNHPGLY	N		ZP_02144235.1	Hemolysin-type calcium-binding protein
24	478.23	2	954.445	954.445	-0.114203	1	26.19	1003	1011	L	IGGKGDDFF	R		ZP_02144235.1	Hemolysin-type calcium-binding protein
29	501.227	2	1000.44	1000.44	-0.323857	1	20.58	145	152	F	VHEFGHEF	G		ZP_02144235.1	Hemolysin-type calcium-binding protein
191	694.82	2	1387.63	1387.63	-0.00504459	1	63.84	220	231	Y	FSTVDDEGVRTY	Q		ZP_02144235.1	Hemolysin-type calcium-binding protein
194	694.833	2	1387.65	1387.65	2.46965	0	20.29	295	307	F	SSVNGHNNNVSIF	A		ZP_02144235.1	Hemolysin-type calcium-binding protein
216	706.321	2	1410.63	1410.63	0.532388	1	53.53	232	243	Y	QTINLNTDDNTY	G		ZP_02144235.1	Hemolysin-type calcium-binding protein
217	706.321	2	1410.63	1410.63	0.787593	1	49.49	232	243	Y	QTINLNTDDNTY	G		ZP_02144235.1	Hemolysin-type calcium-binding protein
219	706.341	2	1410.67	1410.67	0.347353	2	45.14	1043	1056	F	SEAGEIGVLDFGAF	H		ZP_02144235.1	Hemolysin-type calcium-binding protein
428	505.602	3	1513.78	1513.78	-0.251026	1	19.56	446	460	F	GRGGDDLIIGGRDTL	A		ZP_02144235.1	Hemolysin-type calcium-binding protein
427	505.602	3	1513.78	1513.78	-0.429387	1	27.52	446	460	F	GRGGDDLIIGGRDTL	A		ZP_02144235.1	Hemolysin-type calcium-binding protein
429	505.602	3	1513.78	1513.78	-0.132119	1	29.27	446	460	F	GRGGDDLIIGGRDTL	A		ZP_02144235.1	Hemolysin-type calcium-binding protein
431	757.9	2	1513.79	1513.78	0.730619	1	37.06	446	460	F	GRGGDDLIIGGRDTL	A		ZP_02144235.1	Hemolysin-type calcium-binding protein
461	770.345	2	1538.67	1538.68	-0.152729	1	13.32	855	869	L	HTTVNATGNGQGGYY	S		ZP_02144235.1	Hemolysin-type calcium-binding protein
463	770.345	2	1538.68	1538.68	0.0162477	1	20.9	855	869	L	HTTVNATGNGQGGYY	S		ZP_02144235.1	Hemolysin-type calcium-binding protein
462	770.345	2	1538.67	1538.68	-0.0617414	1	21.53	855	869	L	HTTVNATGNGQGGYY	S		ZP_02144235.1	Hemolysin-type calcium-binding protein
466	770.345	2	1538.68	1538.68	0.484183	1	33.65	855	869	L	HTTVNATGNGQGGYY	S		ZP_02144235.1	Hemolysin-type calcium-binding protein
668	573.948	3	1718.82	1718.82	0.302533	1	27.87	1057	1073	F	HSSASGTALDGADRIVY	N		ZP_02144235.1	Hemolysin-type calcium-binding protein
669	573.948	3	1718.82	1718.82	0.407256	1	27.8	1057	1073	F	HSSASGTALDGADRIVY	N		ZP_02144235.1	Hemolysin-type calcium-binding protein
667	573.948	3	1718.82	1718.82	0.19781	1	30.3	1057	1073	F	HSSASGTALDGADRIVY	N		ZP_02144235.1	Hemolysin-type calcium-binding protein
708	884.414	2	1766.81	1766.81	0.877853	0	66.42	880	895	L	TIDIDGIADPNVHDSW	V		ZP_02144235.1	Hemolysin-type calcium-binding protein
712	891.919	2	1781.82	1781.82	0.640356	1	86	524	540	F	RGGAGIDTVDFSQESPF	Q		ZP_02144235.1	Hemolysin-type calcium-binding protein
124	632.325	2	1262.64	1262.64	0.144143	1	40.38	45	57	F	LSGGTKDVESASL	V		ZP_02146184.1	extracellular solute-binding protein, family 5
159	438.263	3	1311.77	1311.77	-0.16695	1	20	221	232	Y	RDPAKPAFAKVL	F		ZP_02146184.1	extracellular solute-binding protein, family 5
167	658.846	2	1315.68	1315.68	0.282744	0	49.05	165	177	F	VGGESPIIQAAQF	A		ZP_02146184.1	extracellular solute-binding protein, family 5
403	487.285	3	1458.83	1458.83	-0.47298	2	24.2	221	233	Y	RDPAKPAFAKVLF	K		ZP_02146184.1	extracellular solute-binding protein, family 5
425	750.344	2	1498.67	1498.67	0.5278	2	76.14	434	447	F	FGGDPGSPDTFQKF	Y		ZP_02146184.1	extracellular solute-binding protein, family 5
491	788.924	2	1575.83	1575.83	0.742464	2	51.02	322	335	L	SMAIDRPLLVEIGY	G		ZP_02146184.1	extracellular solute-binding protein, family 5
492	789.897	2	1577.78	1577.78	0.369507	1	32.93	398	411	Y	QTSTNAVRQDFQAL	I		ZP_02146184.1	extracellular solute-binding protein, family 5
511	541.235	3	1620.68	1620.68	-0.198064	0	50.04	122	135	Y	CMHPEGGCAQVTKF	E	Carbamidomethyl (C) [1], Carbamidomethyl (C) [8]	ZP_02146184.1	extracellular solute-binding protein, family 5
931	988.994	2	1975.97	1975.97	0.778857	2	37.16	58	74	L	VIEPLARYDPQGEMVPY	L		ZP_02146184.1	extracellular solute-binding protein, family 5
1382	815.076	3	2442.2	2442.2	0.271067	1	21.46	290	311	L	NNTNPDPALGPDERSVIRPHPF	L		ZP_02146184.1	extracellular solute-binding protein, family 5
125	632.325	2	1262.64	1262.64	0.54014	1	36.11	45	57	F	LSGGTKDVESASL	V		ZP_02146184.1	extracellular solute-binding protein, family 5
160	438.263	3	1311.77	1311.77	-0.0983407	1	19.99	221	232	Y	RDPAKPAFAKVL	F		ZP_02146184.1	extracellular solute-binding protein, family 5
161	438.263	3	1311.77	1311.77	-0.0983407	1	16.38	221	232	Y	RDPAKPAFAKVL	F		ZP_02146184.1	extracellular solute-binding protein, family 5
404	487.285	3	1458.83	1458.83	-0.349594	2	24.1	221	233	Y	RDPAKPAFAKVLF	K		ZP_02146184.1	extracellular solute-binding protein, family 5
426	750.344	2	1498.67	1498.67	0.5278	2	58.29	434	447	F	FGGDPGSPDTFQKF	Y		ZP_02146184.1	extracellular solute-binding protein, family 5
510	541.235	3	1620.68	1620.68	-0.420193	0	34.38	122	135	Y	CMHPEGGCAQVTKF	E	Carbamidomethyl (C) [1], Carbamidomethyl (C) [8]	ZP_02146184.1	extracellular solute-binding protein, family 5
59	539.762	2	1077.51	1077.51	0.0315543	0	60.38	314	325	F	GTVGAQASPAGY	L		ZP_02146523.1	oligopeptide/dipeptide ABC transporter, periplasmic substrate-binding protein
72	553.783	2	1105.55	1105.55	-0.119397	1	43.7	183	193	F	ASRNLSGTGPF	T		ZP_02146523.1	oligopeptide/dipeptide ABC transporter, periplasmic substrate-binding protein
105	581.803	2	1161.59	1161.59	0.337468	1	46.51	137	146	F	DLKTSEPYPL	I		ZP_02146523.1	oligopeptide/dipeptide ABC transporter, periplasmic substrate-binding protein
110	609.815	2	1217.61	1217.62	-0.243919	1	35.44	278	287	F	QLNQNRVEAF	K		ZP_02146523.1	oligopeptide/dipeptide ABC transporter, periplasmic substrate-binding protein
126	635.293	2	1268.57	1268.57	-0.130856	0	27.23	77	86	W	EQIDETTMRF	K		ZP_02146523.1	oligopeptide/dipeptide ABC transporter, periplasmic substrate-binding protein
413	737.883	2	1473.75	1473.75	0.677184	0	50.54	366	379	Y	VNDDKIAQAVASML	A		ZP_02146523.1	oligopeptide/dipeptide ABC transporter, periplasmic substrate-binding protein
527	544.96	3	1631.86	1631.86	0.109691	0	38.07	299	313	Y	AVNNAGIVDRIMRGF	G		ZP_02146523.1	oligopeptide/dipeptide ABC transporter, periplasmic substrate-binding protein
1080	712.346	3	2134.02	2134.02	-0.0777875	1	29.15	163	182	Y	SGTTEDGKEKAELVKHGDSF	A		ZP_02146523.1	oligopeptide/dipeptide ABC transporter, periplasmic substrate-binding protein
58	539.762	2	1077.51	1077.51	0.0315543	0	53.16	314	325	F	GTVGAQASPAGY	L		ZP_02146523.1	oligopeptide/dipeptide ABC transporter, periplasmic substrate-binding protein
60	539.762	2	1077.51	1077.51	0.0315543	0	52.65	314	325	F	GTVGAQASPAGY	L		ZP_02146523.1	oligopeptide/dipeptide ABC transporter, periplasmic substrate-binding protein
73	553.783	2	1105.55	1105.55	-0.0108543	1	40.19	183	193	F	ASRNLSGTGPF	T		ZP_02146523.1	oligopeptide/dipeptide ABC transporter, periplasmic substrate-binding protein
74	553.783	2	1105.55	1105.55	0.206232	1	34.1	183	193	F	ASRNLSGTGPF	T		ZP_02146523.1	oligopeptide/dipeptide ABC transporter, periplasmic substrate-binding protein
75	553.783	2	1105.55	1105.55	0.206232	1	43.11	183	193	F	ASRNLSGTGPF	T		ZP_02146523.1	oligopeptide/dipeptide ABC transporter, periplasmic substrate-binding protein
111	609.815	2	1217.62	1217.62	-0.145366	1	33.35	278	287	F	QLNQNRVEAF	K		ZP_02146523.1	oligopeptide/dipeptide ABC transporter, periplasmic substrate-binding protein
112	609.815	2	1217.62	1217.62	-0.0468128	1	35.28	278	287	F	QLNQNRVEAF	K		ZP_02146523.1	oligopeptide/dipeptide ABC transporter, periplasmic substrate-binding protein
113	609.815	2	1217.62	1217.62	0.0517405	1	34.24	278	287	F	QLNQNRVEAF	K		ZP_02146523.1	oligopeptide/dipeptide ABC transporter, periplasmic substrate-binding protein
1083	712.347	3	2134.02	2134.02	0.0909083	1	16.43	163	182	Y	SGTTEDGKEKAELVKHGDSF	A		ZP_02146523.1	oligopeptide/dipeptide ABC transporter, periplasmic substrate-binding protein
1084	712.347	3	2134.02	2134.02	0.0909083	1	28.84	163	182	Y	SGTTEDGKEKAELVKHGDSF	A		ZP_02146523.1	oligopeptide/dipeptide ABC transporter, periplasmic substrate-binding protein
485	524.243	3	1569.71	1569.71	0.082818	1	27.47	210	222	Y	MLEADEPGVRHMW	K		ZP_02144905.1	peptide/nickel/opine uptake family ABC transporter, periplasmic substrate-binding protein
710	888.968	2	1775.92	1775.92	0.331659	2	68.51	374	390	L	RVSDVAFPGALDAAQLF	Q		ZP_02144905.1	peptide/nickel/opine uptake family ABC transporter, periplasmic substrate-binding protein
1092	1094.51	2	2187.01	2187.01	0.201188	2	61	188	209	Y	HLMIQPDGGFDNPAAGIGSGAY	M		ZP_02144905.1	peptide/nickel/opine uptake family ABC transporter, periplasmic substrate-binding protein
484	524.243	3	1569.71	1569.71	0.082818	1	21.01	210	222	Y	MLEADEPGVRHMW	K		ZP_02144905.1	peptide/nickel/opine uptake family ABC transporter, periplasmic substrate-binding protein
148	639.354	2	1276.69	1276.69	0.0532626	2	63.37	317	328	W	LRKFAPPGAASY	D		ZP_02145689.1	extracellular solute-binding protein, family 1
172	668.83	2	1335.65	1335.65	0.226857	2	24.7	176	186	Y	QLPDQQFANLY	W		ZP_02145689.1	extracellular solute-binding protein, family 1
188	454.571	3	1360.69	1360.69	-0.3241	0	17.4	404	415	L	KSTPMDRAKAAW	L		ZP_02145689.1	extracellular solute-binding protein, family 1
447	513.579	3	1537.72	1537.72	-0.190542	1	26.71	436	448	L	TFIRDSSVNHESF	T		ZP_02145689.1	extracellular solute-binding protein, family 1
907	942.997	2	1883.98	1883.98	0.954894	1	36.72	471	487	W	SPTGVNVPDYPKLAQIW	W		ZP_02145689.1	extracellular solute-binding protein, family 1
147	426.572	3	1276.69	1276.69	-0.0845936	2	14.91	317	328	W	LRKFAPPGAASY	D		ZP_02145689.1	extracellular solute-binding protein, family 1
146	639.354	2	1276.69	1276.69	-0.134723	2	36.46	317	328	W	LRKFAPPGAASY	D		ZP_02145689.1	extracellular solute-binding protein, family 1
149	426.572	3	1276.69	1276.69	0.0563957	2	17.61	317	328	W	LRKFAPPGAASY	D		ZP_02145689.1	extracellular solute-binding protein, family 1
151	639.354	2	1276.69	1276.69	0.147255	2	60.99	317	328	W	LRKFAPPGAASY	D		ZP_02145689.1	extracellular solute-binding protein, family 1
187	454.571	3	1360.69	1360.69	-0.478433	0	15.62	404	415	L	KSTPMDRAKAAW	L		ZP_02145689.1	extracellular solute-binding protein, family 1
448	513.579	3	1537.72	1537.72	-0.190542	1	23.35	436	448	L	TFIRDSSVNHESF	T		ZP_02145689.1	extracellular solute-binding protein, family 1
106	581.809	2	1161.6	1161.6	0.228994	1	37.29	513	522	Y	QIDLSQPSKF	G		ZP_02144104.1	Twin-arginine translocation pathway signal
440	511.927	3	1532.76	1532.76	-0.224432	0	21.87	578	590	F	EGPDTNRDVIVRY	I		ZP_02144104.1	Twin-arginine translocation pathway signal
535	552.961	3	1655.86	1655.86	-0.402207	0	16.73	591	605	Y	IVEKGTISPRADANW	R		ZP_02144104.1	Twin-arginine translocation pathway signal
536	552.962	3	1655.86	1655.86	-0.16668	0	14.83	591	605	Y	IVEKGTISPRADANW	R		ZP_02144104.1	Twin-arginine translocation pathway signal
36	501.311	2	1000.61	1000.61	-0.145911	0	50.67	272	281	L	KIAAVKAPGF	G		ZP_02145205.1	chaperonin GroEL
225	472.937	3	1415.79	1415.79	-0.477472	1	24.05	32	44	L	GPKGRNVVLDKSF	G		ZP_02145205.1	chaperonin GroEL
35	501.311	2	1000.61	1000.61	-0.145911	0	48.16	272	281	L	KIAAVKAPGF	G		ZP_02145205.1	chaperonin GroEL
34	501.311	2	1000.61	1000.61	-0.385766	0	48.38	272	281	L	KIAAVKAPGF	G		ZP_02145205.1	chaperonin GroEL
223	472.937	3	1415.79	1415.79	-0.477472	1	20.78	32	44	L	GPKGRNVVLDKSF	G		ZP_02145205.1	chaperonin GroEL
222	472.937	3	1415.79	1415.79	-0.541041	1	22.45	32	44	L	GPKGRNVVLDKSF	G		ZP_02145205.1	chaperonin GroEL
224	472.937	3	1415.79	1415.79	-0.477472	1	24.03	32	44	L	GPKGRNVVLDKSF	G		ZP_02145205.1	chaperonin GroEL
186	681.326	2	1360.64	1360.64	0.394668	0	34.77	106	118	F	QSGNPVRAEDAAF	S		ZP_02143917.1	tRNA 2-selenouridine synthase
185	681.326	2	1360.64	1360.64	0.21828	0	34.26	106	118	F	QSGNPVRAEDAAF	S		ZP_02143917.1	tRNA 2-selenouridine synthase
476	774.42	2	1546.83	1546.82	0.574079	2	45.27	105	119	F	KIDGPEGLVSGTVLY	S		ZP_02147273.1	hypothetical protein RGBS107_05444
183	679.375	2	1356.74	1356.74	0.230701	1	43.29	178	189	F	NVETVRLANQTL	R		ZP_02144038.1	hypothetical protein RGBS107_15846
22	468.743	2	935.471	935.471	-0.0256555	1	24.21	94	101	F	TLRDDAVF	H		ZP_02144479.1	extracellular solute-binding protein, family 5
221	471.569	3	1411.68	1411.68	-0.145925	0	17.7	102	114	F	HSGNPVRGEDVVF	S		ZP_02144479.1	extracellular solute-binding protein, family 5
23	468.743	2	935.471	935.471	-0.0256555	1	23.9	94	101	F	TLRDDAVF	H		ZP_02144479.1	extracellular solute-binding protein, family 5
17	433.74	2	865.465	865.466	-0.295794	1	36.83	284	291	F	NLAEHVAL	V		ZP_02143988.1	Hemolysin-type calcium-binding region
18	433.74	2	865.466	865.466	-0.087814	1	27.69	284	291	F	NLAEHVAL	V		ZP_02143988.1	Hemolysin-type calcium-binding region
19	433.74	2	865.466	865.466	-0.0184872	1	30.19	284	291	F	NLAEHVAL	V		ZP_02143988.1	Hemolysin-type calcium-binding region
189	459.569	3	1375.68	1375.68	-0.312572	0	17.61	540	551	F	EGRISPDVRANY	L		ZP_02144175.1	aconitate hydratase
204	467.593	3	1399.76	1399.76	-0.760846	2	18.97	697	707	Y	LLDRQVQPREF	N		ZP_02144175.1	aconitate hydratase
119	412.872	3	1235.59	1235.59	0.126255	0	27.08	379	389	F	AHPTVTDVHPY	V		ZP_02145921.1	Peptidase M3B, oligoendopeptidase-related clade 3
115	618.804	2	1235.59	1235.59	-0.224993	0	19.77	379	389	F	AHPTVTDVHPY	V		ZP_02145921.1	Peptidase M3B, oligoendopeptidase-related clade 3
116	618.804	2	1235.59	1235.59	-0.127874	0	19.38	379	389	F	AHPTVTDVHPY	V		ZP_02145921.1	Peptidase M3B, oligoendopeptidase-related clade 3
117	618.804	2	1235.59	1235.59	-0.127874	0	19.3	379	389	F	AHPTVTDVHPY	V		ZP_02145921.1	Peptidase M3B, oligoendopeptidase-related clade 3
118	412.872	3	1235.59	1235.59	-0.0437037	0	22.18	379	389	F	AHPTVTDVHPY	V		ZP_02145921.1	Peptidase M3B, oligoendopeptidase-related clade 3
114	618.804	2	1235.59	1235.59	-0.419232	0	22.49	379	389	F	AHPTVTDVHPY	V		ZP_02145921.1	Peptidase M3B, oligoendopeptidase-related clade 3
27	498.261	2	994.508	994.508	-0.169933	0	26.67	341	349	Y	DTGVSRVVY	Q		ZP_02145455.1	S-adenosyl-L-homocysteine hydrolase

## Sheet: Table S6
Table S6.List of peptides identified in the 55-kDa band of the exoproteome from Pheobacter strain DSM17395 after endo-GluC digestion and using the FT/FT procedure.
MS/MS Query	m/z observed	z	Peptide mass observed (Da)	Peptide mass expected (Da)	Error (ppm)	Missed cleavage	Mascot score (peptide)	Start (AA position)	Stop (AA position)	Previous AA	Peptide sequence	Following AA	Modifications	Protein accession	Protein functional annotation
96	614.789	2	1227.56	1227.56	0.544168	0	67.15	224	234	E	QSTVSVTYSQE	I		ZP_02147451.1	Hemolysin-type calcium-binding protein
203	624.815	2	1247.61	1247.61	0.095382	0	67.91	2	13	M	ANINVATGVNFE	F		ZP_02147451.1	Hemolysin-type calcium-binding protein
361	690.344	2	1378.67	1378.67	0.319873	0	70.27	91	104	E	LNGGINSVTFATGE	T		ZP_02147451.1	Hemolysin-type calcium-binding protein
574	789.413	2	1576.81	1576.81	0.530184	0	62.46	470	484	E	TTINGFAVGDKLNVE	A		ZP_02147451.1	Hemolysin-type calcium-binding protein
621	822.412	2	1642.81	1642.81	0.108351	0	62.3	485	500	E	ALGYSDLAAVLATSYE	T		ZP_02147451.1	Hemolysin-type calcium-binding protein
811	888.882	2	1775.75	1775.75	0.969169	0	61.15	75	90	E	HWDLDDDSTSAVSTVE	L		ZP_02147451.1	Hemolysin-type calcium-binding protein
1066	934.42	2	1866.83	1866.82	1.00009	1	71.51	218	234	E	HNTTGEQSTVSVTYSQE	I		ZP_02147451.1	Hemolysin-type calcium-binding protein
1321	1003.43	2	2004.85	2004.84	0.823007	0	83.25	235	253	E	IDYTAGNDTFTGTDAVDTE	N		ZP_02147451.1	Hemolysin-type calcium-binding protein
1367	1056.01	2	2110	2110	1.40569	0	66.69	14	34	E	FGTTGDDAITLVDTLVDTAGE	T		ZP_02147451.1	Hemolysin-type calcium-binding protein
1394	1136.02	2	2270.02	2270.02	0.97224	0	72.89	284	306	E	NGNDDLVGDAGVNVLRGGNGNDE	L		ZP_02147451.1	Hemolysin-type calcium-binding protein
1687	1071.87	3	3212.58	3212.58	1.60619	0	23.23	105	139	E	TLTVGTASAGTTALTSAIGGGGNGTADISTARAYE	W		ZP_02147451.1	Hemolysin-type calcium-binding protein
71	614.788	2	1227.56	1227.56	-0.23787	0	41.8	224	234	E	QSTVSVTYSQE	I		ZP_02147451.1	Hemolysin-type calcium-binding protein
70	614.788	2	1227.56	1227.56	-0.23787	0	60.9	224	234	E	QSTVSVTYSQE	I		ZP_02147451.1	Hemolysin-type calcium-binding protein
73	614.788	2	1227.56	1227.56	-0.140115	0	60.9	224	234	E	QSTVSVTYSQE	I		ZP_02147451.1	Hemolysin-type calcium-binding protein
72	614.788	2	1227.56	1227.56	-0.140115	0	61.23	224	234	E	QSTVSVTYSQE	I		ZP_02147451.1	Hemolysin-type calcium-binding protein
75	614.788	2	1227.56	1227.56	-0.0423604	0	61.24	224	234	E	QSTVSVTYSQE	I		ZP_02147451.1	Hemolysin-type calcium-binding protein
76	614.788	2	1227.56	1227.56	-0.0423604	0	51.01	224	234	E	QSTVSVTYSQE	I		ZP_02147451.1	Hemolysin-type calcium-binding protein
77	614.788	2	1227.56	1227.56	0.0553944	0	50.98	224	234	E	QSTVSVTYSQE	I		ZP_02147451.1	Hemolysin-type calcium-binding protein
78	614.788	2	1227.56	1227.56	0.153149	0	61.3	224	234	E	QSTVSVTYSQE	I		ZP_02147451.1	Hemolysin-type calcium-binding protein
79	614.788	2	1227.56	1227.56	0.153149	0	61.26	224	234	E	QSTVSVTYSQE	I		ZP_02147451.1	Hemolysin-type calcium-binding protein
80	614.788	2	1227.56	1227.56	0.153149	0	61.17	224	234	E	QSTVSVTYSQE	I		ZP_02147451.1	Hemolysin-type calcium-binding protein
81	614.788	2	1227.56	1227.56	0.153149	0	53.9	224	234	E	QSTVSVTYSQE	I		ZP_02147451.1	Hemolysin-type calcium-binding protein
82	614.788	2	1227.56	1227.56	0.153149	0	50.97	224	234	E	QSTVSVTYSQE	I		ZP_02147451.1	Hemolysin-type calcium-binding protein
83	614.788	2	1227.56	1227.56	0.153149	0	39.19	224	234	E	QSTVSVTYSQE	I		ZP_02147451.1	Hemolysin-type calcium-binding protein
84	614.788	2	1227.56	1227.56	0.153149	0	48.48	224	234	E	QSTVSVTYSQE	I		ZP_02147451.1	Hemolysin-type calcium-binding protein
85	614.788	2	1227.56	1227.56	0.250904	0	61.24	224	234	E	QSTVSVTYSQE	I		ZP_02147451.1	Hemolysin-type calcium-binding protein
86	614.788	2	1227.56	1227.56	0.250904	0	60.65	224	234	E	QSTVSVTYSQE	I		ZP_02147451.1	Hemolysin-type calcium-binding protein
87	614.788	2	1227.56	1227.56	0.250904	0	54.61	224	234	E	QSTVSVTYSQE	I		ZP_02147451.1	Hemolysin-type calcium-binding protein
88	614.788	2	1227.56	1227.56	0.250904	0	50.97	224	234	E	QSTVSVTYSQE	I		ZP_02147451.1	Hemolysin-type calcium-binding protein
89	614.788	2	1227.56	1227.56	0.250904	0	41.72	224	234	E	QSTVSVTYSQE	I		ZP_02147451.1	Hemolysin-type calcium-binding protein
90	614.788	2	1227.56	1227.56	0.348659	0	61.17	224	234	E	QSTVSVTYSQE	I		ZP_02147451.1	Hemolysin-type calcium-binding protein
91	614.788	2	1227.56	1227.56	0.348659	0	51.01	224	234	E	QSTVSVTYSQE	I		ZP_02147451.1	Hemolysin-type calcium-binding protein
92	614.789	2	1227.56	1227.56	0.446413	0	61.04	224	234	E	QSTVSVTYSQE	I		ZP_02147451.1	Hemolysin-type calcium-binding protein
93	614.789	2	1227.56	1227.56	0.446413	0	60.57	224	234	E	QSTVSVTYSQE	I		ZP_02147451.1	Hemolysin-type calcium-binding protein
94	614.789	2	1227.56	1227.56	0.446413	0	51	224	234	E	QSTVSVTYSQE	I		ZP_02147451.1	Hemolysin-type calcium-binding protein
95	614.789	2	1227.56	1227.56	0.544168	0	60.93	224	234	E	QSTVSVTYSQE	I		ZP_02147451.1	Hemolysin-type calcium-binding protein
74	614.788	2	1227.56	1227.56	-0.0423604	0	61.31	224	234	E	QSTVSVTYSQE	I		ZP_02147451.1	Hemolysin-type calcium-binding protein
97	614.789	2	1227.56	1227.56	0.544168	0	51	224	234	E	QSTVSVTYSQE	I		ZP_02147451.1	Hemolysin-type calcium-binding protein
111	624.814	2	1247.61	1247.61	-0.882484	0	30.51	2	13	M	ANINVATGVNFE	F		ZP_02147451.1	Hemolysin-type calcium-binding protein
113	624.814	2	1247.61	1247.61	-0.593933	0	30.09	2	13	M	ANINVATGVNFE	F		ZP_02147451.1	Hemolysin-type calcium-binding protein
112	624.814	2	1247.61	1247.61	-0.593933	0	30.68	2	13	M	ANINVATGVNFE	F		ZP_02147451.1	Hemolysin-type calcium-binding protein
115	624.814	2	1247.61	1247.61	-0.49775	0	28.97	2	13	M	ANINVATGVNFE	F		ZP_02147451.1	Hemolysin-type calcium-binding protein
116	624.814	2	1247.61	1247.61	-0.49775	0	26.35	2	13	M	ANINVATGVNFE	F		ZP_02147451.1	Hemolysin-type calcium-binding protein
117	624.814	2	1247.61	1247.61	-0.49775	0	30.52	2	13	M	ANINVATGVNFE	F		ZP_02147451.1	Hemolysin-type calcium-binding protein
114	624.814	2	1247.61	1247.61	-0.593933	0	30.77	2	13	M	ANINVATGVNFE	F		ZP_02147451.1	Hemolysin-type calcium-binding protein
119	624.814	2	1247.61	1247.61	-0.401566	0	26.29	2	13	M	ANINVATGVNFE	F		ZP_02147451.1	Hemolysin-type calcium-binding protein
120	624.814	2	1247.61	1247.61	-0.401566	0	31.11	2	13	M	ANINVATGVNFE	F		ZP_02147451.1	Hemolysin-type calcium-binding protein
121	624.814	2	1247.61	1247.61	-0.401566	0	36.5	2	13	M	ANINVATGVNFE	F		ZP_02147451.1	Hemolysin-type calcium-binding protein
122	624.814	2	1247.61	1247.61	-0.401566	0	34.88	2	13	M	ANINVATGVNFE	F		ZP_02147451.1	Hemolysin-type calcium-binding protein
123	624.814	2	1247.61	1247.61	-0.401566	0	36.74	2	13	M	ANINVATGVNFE	F		ZP_02147451.1	Hemolysin-type calcium-binding protein
118	624.814	2	1247.61	1247.61	-0.49775	0	38.93	2	13	M	ANINVATGVNFE	F		ZP_02147451.1	Hemolysin-type calcium-binding protein
125	624.814	2	1247.61	1247.61	-0.401566	0	34.66	2	13	M	ANINVATGVNFE	F		ZP_02147451.1	Hemolysin-type calcium-binding protein
126	624.814	2	1247.61	1247.61	-0.401566	0	36.07	2	13	M	ANINVATGVNFE	F		ZP_02147451.1	Hemolysin-type calcium-binding protein
127	624.814	2	1247.61	1247.61	-0.305383	0	26.41	2	13	M	ANINVATGVNFE	F		ZP_02147451.1	Hemolysin-type calcium-binding protein
128	624.814	2	1247.61	1247.61	-0.305383	0	31.48	2	13	M	ANINVATGVNFE	F		ZP_02147451.1	Hemolysin-type calcium-binding protein
129	624.814	2	1247.61	1247.61	-0.305383	0	30.63	2	13	M	ANINVATGVNFE	F		ZP_02147451.1	Hemolysin-type calcium-binding protein
124	624.814	2	1247.61	1247.61	-0.401566	0	39.19	2	13	M	ANINVATGVNFE	F		ZP_02147451.1	Hemolysin-type calcium-binding protein
131	624.814	2	1247.61	1247.61	-0.305383	0	36.66	2	13	M	ANINVATGVNFE	F		ZP_02147451.1	Hemolysin-type calcium-binding protein
132	624.814	2	1247.61	1247.61	-0.305383	0	31.14	2	13	M	ANINVATGVNFE	F		ZP_02147451.1	Hemolysin-type calcium-binding protein
133	624.814	2	1247.61	1247.61	-0.305383	0	31.37	2	13	M	ANINVATGVNFE	F		ZP_02147451.1	Hemolysin-type calcium-binding protein
134	624.814	2	1247.61	1247.61	-0.305383	0	36.48	2	13	M	ANINVATGVNFE	F		ZP_02147451.1	Hemolysin-type calcium-binding protein
135	624.814	2	1247.61	1247.61	-0.305383	0	33.62	2	13	M	ANINVATGVNFE	F		ZP_02147451.1	Hemolysin-type calcium-binding protein
136	624.814	2	1247.61	1247.61	-0.305383	0	33.13	2	13	M	ANINVATGVNFE	F		ZP_02147451.1	Hemolysin-type calcium-binding protein
130	624.814	2	1247.61	1247.61	-0.305383	0	39.44	2	13	M	ANINVATGVNFE	F		ZP_02147451.1	Hemolysin-type calcium-binding protein
138	624.814	2	1247.61	1247.61	-0.209199	0	26.23	2	13	M	ANINVATGVNFE	F		ZP_02147451.1	Hemolysin-type calcium-binding protein
139	624.814	2	1247.61	1247.61	-0.209199	0	42.14	2	13	M	ANINVATGVNFE	F		ZP_02147451.1	Hemolysin-type calcium-binding protein
140	624.814	2	1247.61	1247.61	-0.209199	0	38.33	2	13	M	ANINVATGVNFE	F		ZP_02147451.1	Hemolysin-type calcium-binding protein
141	624.814	2	1247.61	1247.61	-0.209199	0	26.14	2	13	M	ANINVATGVNFE	F		ZP_02147451.1	Hemolysin-type calcium-binding protein
142	624.814	2	1247.61	1247.61	-0.209199	0	30.56	2	13	M	ANINVATGVNFE	F		ZP_02147451.1	Hemolysin-type calcium-binding protein
143	624.814	2	1247.61	1247.61	-0.209199	0	31.08	2	13	M	ANINVATGVNFE	F		ZP_02147451.1	Hemolysin-type calcium-binding protein
144	624.814	2	1247.61	1247.61	-0.209199	0	31.17	2	13	M	ANINVATGVNFE	F		ZP_02147451.1	Hemolysin-type calcium-binding protein
145	624.814	2	1247.61	1247.61	-0.209199	0	37.05	2	13	M	ANINVATGVNFE	F		ZP_02147451.1	Hemolysin-type calcium-binding protein
146	624.814	2	1247.61	1247.61	-0.209199	0	25.66	2	13	M	ANINVATGVNFE	F		ZP_02147451.1	Hemolysin-type calcium-binding protein
147	624.814	2	1247.61	1247.61	-0.209199	0	38.52	2	13	M	ANINVATGVNFE	F		ZP_02147451.1	Hemolysin-type calcium-binding protein
148	624.814	2	1247.61	1247.61	-0.209199	0	33.05	2	13	M	ANINVATGVNFE	F		ZP_02147451.1	Hemolysin-type calcium-binding protein
149	624.814	2	1247.61	1247.61	-0.209199	0	35.98	2	13	M	ANINVATGVNFE	F		ZP_02147451.1	Hemolysin-type calcium-binding protein
150	624.814	2	1247.61	1247.61	-0.209199	0	53.92	2	13	M	ANINVATGVNFE	F		ZP_02147451.1	Hemolysin-type calcium-binding protein
137	624.814	2	1247.61	1247.61	-0.305383	0	57.39	2	13	M	ANINVATGVNFE	F		ZP_02147451.1	Hemolysin-type calcium-binding protein
152	624.814	2	1247.61	1247.61	-0.209199	0	59.59	2	13	M	ANINVATGVNFE	F		ZP_02147451.1	Hemolysin-type calcium-binding protein
153	624.814	2	1247.61	1247.61	-0.209199	0	57.26	2	13	M	ANINVATGVNFE	F		ZP_02147451.1	Hemolysin-type calcium-binding protein
154	624.815	2	1247.61	1247.61	-0.113016	0	22.83	2	13	M	ANINVATGVNFE	F		ZP_02147451.1	Hemolysin-type calcium-binding protein
155	624.815	2	1247.61	1247.61	-0.113016	0	25.89	2	13	M	ANINVATGVNFE	F		ZP_02147451.1	Hemolysin-type calcium-binding protein
156	624.815	2	1247.61	1247.61	-0.113016	0	26.54	2	13	M	ANINVATGVNFE	F		ZP_02147451.1	Hemolysin-type calcium-binding protein
157	624.815	2	1247.61	1247.61	-0.113016	0	30.39	2	13	M	ANINVATGVNFE	F		ZP_02147451.1	Hemolysin-type calcium-binding protein
158	624.815	2	1247.61	1247.61	-0.113016	0	39.43	2	13	M	ANINVATGVNFE	F		ZP_02147451.1	Hemolysin-type calcium-binding protein
159	624.815	2	1247.61	1247.61	-0.113016	0	27.64	2	13	M	ANINVATGVNFE	F		ZP_02147451.1	Hemolysin-type calcium-binding protein
160	624.815	2	1247.61	1247.61	-0.113016	0	30.14	2	13	M	ANINVATGVNFE	F		ZP_02147451.1	Hemolysin-type calcium-binding protein
161	624.815	2	1247.61	1247.61	-0.113016	0	38.75	2	13	M	ANINVATGVNFE	F		ZP_02147451.1	Hemolysin-type calcium-binding protein
162	624.815	2	1247.61	1247.61	-0.113016	0	37.84	2	13	M	ANINVATGVNFE	F		ZP_02147451.1	Hemolysin-type calcium-binding protein
163	624.815	2	1247.61	1247.61	-0.113016	0	44.28	2	13	M	ANINVATGVNFE	F		ZP_02147451.1	Hemolysin-type calcium-binding protein
164	624.815	2	1247.61	1247.61	-0.113016	0	30.97	2	13	M	ANINVATGVNFE	F		ZP_02147451.1	Hemolysin-type calcium-binding protein
165	624.815	2	1247.61	1247.61	-0.113016	0	37.02	2	13	M	ANINVATGVNFE	F		ZP_02147451.1	Hemolysin-type calcium-binding protein
166	624.815	2	1247.61	1247.61	-0.113016	0	37.15	2	13	M	ANINVATGVNFE	F		ZP_02147451.1	Hemolysin-type calcium-binding protein
167	624.815	2	1247.61	1247.61	-0.113016	0	59.58	2	13	M	ANINVATGVNFE	F		ZP_02147451.1	Hemolysin-type calcium-binding protein
168	624.815	2	1247.61	1247.61	-0.113016	0	57.17	2	13	M	ANINVATGVNFE	F		ZP_02147451.1	Hemolysin-type calcium-binding protein
169	624.815	2	1247.61	1247.61	-0.113016	0	57.13	2	13	M	ANINVATGVNFE	F		ZP_02147451.1	Hemolysin-type calcium-binding protein
170	624.815	2	1247.61	1247.61	-0.0168321	0	39.01	2	13	M	ANINVATGVNFE	F		ZP_02147451.1	Hemolysin-type calcium-binding protein
171	624.815	2	1247.61	1247.61	-0.0168321	0	30.51	2	13	M	ANINVATGVNFE	F		ZP_02147451.1	Hemolysin-type calcium-binding protein
172	624.815	2	1247.61	1247.61	-0.0168321	0	38.09	2	13	M	ANINVATGVNFE	F		ZP_02147451.1	Hemolysin-type calcium-binding protein
173	624.815	2	1247.61	1247.61	-0.0168321	0	26	2	13	M	ANINVATGVNFE	F		ZP_02147451.1	Hemolysin-type calcium-binding protein
174	624.815	2	1247.61	1247.61	-0.0168321	0	31.21	2	13	M	ANINVATGVNFE	F		ZP_02147451.1	Hemolysin-type calcium-binding protein
175	624.815	2	1247.61	1247.61	-0.0168321	0	36.94	2	13	M	ANINVATGVNFE	F		ZP_02147451.1	Hemolysin-type calcium-binding protein
176	624.815	2	1247.61	1247.61	-0.0168321	0	31.01	2	13	M	ANINVATGVNFE	F		ZP_02147451.1	Hemolysin-type calcium-binding protein
177	624.815	2	1247.61	1247.61	-0.0168321	0	30.73	2	13	M	ANINVATGVNFE	F		ZP_02147451.1	Hemolysin-type calcium-binding protein
178	624.815	2	1247.61	1247.61	-0.0168321	0	33.19	2	13	M	ANINVATGVNFE	F		ZP_02147451.1	Hemolysin-type calcium-binding protein
179	624.815	2	1247.61	1247.61	-0.0168321	0	40.72	2	13	M	ANINVATGVNFE	F		ZP_02147451.1	Hemolysin-type calcium-binding protein
180	624.815	2	1247.61	1247.61	-0.0168321	0	29.96	2	13	M	ANINVATGVNFE	F		ZP_02147451.1	Hemolysin-type calcium-binding protein
181	624.815	2	1247.61	1247.61	-0.0168321	0	47.15	2	13	M	ANINVATGVNFE	F		ZP_02147451.1	Hemolysin-type calcium-binding protein
182	624.815	2	1247.61	1247.61	-0.0168321	0	57.52	2	13	M	ANINVATGVNFE	F		ZP_02147451.1	Hemolysin-type calcium-binding protein
183	624.815	2	1247.61	1247.61	-0.0168321	0	40.94	2	13	M	ANINVATGVNFE	F		ZP_02147451.1	Hemolysin-type calcium-binding protein
184	624.815	2	1247.61	1247.61	0.095382	0	26.34	2	13	M	ANINVATGVNFE	F		ZP_02147451.1	Hemolysin-type calcium-binding protein
185	624.815	2	1247.61	1247.61	0.095382	0	28.45	2	13	M	ANINVATGVNFE	F		ZP_02147451.1	Hemolysin-type calcium-binding protein
186	624.815	2	1247.61	1247.61	0.095382	0	26.73	2	13	M	ANINVATGVNFE	F		ZP_02147451.1	Hemolysin-type calcium-binding protein
187	624.815	2	1247.61	1247.61	0.095382	0	39.38	2	13	M	ANINVATGVNFE	F		ZP_02147451.1	Hemolysin-type calcium-binding protein
188	624.815	2	1247.61	1247.61	0.095382	0	30.43	2	13	M	ANINVATGVNFE	F		ZP_02147451.1	Hemolysin-type calcium-binding protein
189	624.815	2	1247.61	1247.61	0.095382	0	42.47	2	13	M	ANINVATGVNFE	F		ZP_02147451.1	Hemolysin-type calcium-binding protein
190	624.815	2	1247.61	1247.61	0.095382	0	31.13	2	13	M	ANINVATGVNFE	F		ZP_02147451.1	Hemolysin-type calcium-binding protein
191	624.815	2	1247.61	1247.61	0.095382	0	36.49	2	13	M	ANINVATGVNFE	F		ZP_02147451.1	Hemolysin-type calcium-binding protein
192	624.815	2	1247.61	1247.61	0.095382	0	30.9	2	13	M	ANINVATGVNFE	F		ZP_02147451.1	Hemolysin-type calcium-binding protein
193	624.815	2	1247.61	1247.61	0.095382	0	30.78	2	13	M	ANINVATGVNFE	F		ZP_02147451.1	Hemolysin-type calcium-binding protein
194	624.815	2	1247.61	1247.61	0.095382	0	35.81	2	13	M	ANINVATGVNFE	F		ZP_02147451.1	Hemolysin-type calcium-binding protein
195	624.815	2	1247.61	1247.61	0.095382	0	37.19	2	13	M	ANINVATGVNFE	F		ZP_02147451.1	Hemolysin-type calcium-binding protein
196	624.815	2	1247.61	1247.61	0.095382	0	34	2	13	M	ANINVATGVNFE	F		ZP_02147451.1	Hemolysin-type calcium-binding protein
197	624.815	2	1247.61	1247.61	0.095382	0	39.71	2	13	M	ANINVATGVNFE	F		ZP_02147451.1	Hemolysin-type calcium-binding protein
198	624.815	2	1247.61	1247.61	0.095382	0	31.05	2	13	M	ANINVATGVNFE	F		ZP_02147451.1	Hemolysin-type calcium-binding protein
199	624.815	2	1247.61	1247.61	0.095382	0	33.67	2	13	M	ANINVATGVNFE	F		ZP_02147451.1	Hemolysin-type calcium-binding protein
200	624.815	2	1247.61	1247.61	0.095382	0	38.94	2	13	M	ANINVATGVNFE	F		ZP_02147451.1	Hemolysin-type calcium-binding protein
201	624.815	2	1247.61	1247.61	0.095382	0	43.2	2	13	M	ANINVATGVNFE	F		ZP_02147451.1	Hemolysin-type calcium-binding protein
202	624.815	2	1247.61	1247.61	0.095382	0	48.34	2	13	M	ANINVATGVNFE	F		ZP_02147451.1	Hemolysin-type calcium-binding protein
151	624.814	2	1247.61	1247.61	-0.209199	0	59.91	2	13	M	ANINVATGVNFE	F		ZP_02147451.1	Hemolysin-type calcium-binding protein
204	624.815	2	1247.61	1247.61	0.095382	0	53.88	2	13	M	ANINVATGVNFE	F		ZP_02147451.1	Hemolysin-type calcium-binding protein
205	624.815	2	1247.61	1247.61	0.095382	0	60.05	2	13	M	ANINVATGVNFE	F		ZP_02147451.1	Hemolysin-type calcium-binding protein
206	624.815	2	1247.61	1247.61	0.095382	0	62.9	2	13	M	ANINVATGVNFE	F		ZP_02147451.1	Hemolysin-type calcium-binding protein
207	624.815	2	1247.61	1247.61	0.191566	0	26.75	2	13	M	ANINVATGVNFE	F		ZP_02147451.1	Hemolysin-type calcium-binding protein
208	624.815	2	1247.61	1247.61	0.191566	0	26.09	2	13	M	ANINVATGVNFE	F		ZP_02147451.1	Hemolysin-type calcium-binding protein
209	624.815	2	1247.61	1247.61	0.191566	0	42.67	2	13	M	ANINVATGVNFE	F		ZP_02147451.1	Hemolysin-type calcium-binding protein
210	624.815	2	1247.61	1247.61	0.191566	0	30.55	2	13	M	ANINVATGVNFE	F		ZP_02147451.1	Hemolysin-type calcium-binding protein
211	624.815	2	1247.61	1247.61	0.191566	0	36.8	2	13	M	ANINVATGVNFE	F		ZP_02147451.1	Hemolysin-type calcium-binding protein
212	624.815	2	1247.61	1247.61	0.191566	0	31.51	2	13	M	ANINVATGVNFE	F		ZP_02147451.1	Hemolysin-type calcium-binding protein
213	624.815	2	1247.61	1247.61	0.191566	0	38.97	2	13	M	ANINVATGVNFE	F		ZP_02147451.1	Hemolysin-type calcium-binding protein
214	624.815	2	1247.61	1247.61	0.191566	0	25.8	2	13	M	ANINVATGVNFE	F		ZP_02147451.1	Hemolysin-type calcium-binding protein
215	624.815	2	1247.61	1247.61	0.191566	0	30.28	2	13	M	ANINVATGVNFE	F		ZP_02147451.1	Hemolysin-type calcium-binding protein
216	624.815	2	1247.61	1247.61	0.191566	0	45.8	2	13	M	ANINVATGVNFE	F		ZP_02147451.1	Hemolysin-type calcium-binding protein
217	624.815	2	1247.61	1247.61	0.191566	0	51.53	2	13	M	ANINVATGVNFE	F		ZP_02147451.1	Hemolysin-type calcium-binding protein
218	624.815	2	1247.61	1247.61	0.287749	0	30.76	2	13	M	ANINVATGVNFE	F		ZP_02147451.1	Hemolysin-type calcium-binding protein
219	624.815	2	1247.61	1247.61	0.287749	0	29.04	2	13	M	ANINVATGVNFE	F		ZP_02147451.1	Hemolysin-type calcium-binding protein
220	624.815	2	1247.61	1247.61	0.287749	0	36.34	2	13	M	ANINVATGVNFE	F		ZP_02147451.1	Hemolysin-type calcium-binding protein
221	624.815	2	1247.61	1247.61	0.287749	0	31.54	2	13	M	ANINVATGVNFE	F		ZP_02147451.1	Hemolysin-type calcium-binding protein
222	624.815	2	1247.61	1247.61	0.287749	0	25.96	2	13	M	ANINVATGVNFE	F		ZP_02147451.1	Hemolysin-type calcium-binding protein
223	624.815	2	1247.61	1247.61	0.287749	0	30.37	2	13	M	ANINVATGVNFE	F		ZP_02147451.1	Hemolysin-type calcium-binding protein
224	624.815	2	1247.61	1247.61	0.287749	0	33.59	2	13	M	ANINVATGVNFE	F		ZP_02147451.1	Hemolysin-type calcium-binding protein
225	624.815	2	1247.61	1247.61	0.287749	0	39.34	2	13	M	ANINVATGVNFE	F		ZP_02147451.1	Hemolysin-type calcium-binding protein
226	624.815	2	1247.61	1247.61	0.287749	0	35.46	2	13	M	ANINVATGVNFE	F		ZP_02147451.1	Hemolysin-type calcium-binding protein
227	624.815	2	1247.61	1247.61	0.287749	0	63.43	2	13	M	ANINVATGVNFE	F		ZP_02147451.1	Hemolysin-type calcium-binding protein
228	624.815	2	1247.61	1247.61	0.287749	0	62.07	2	13	M	ANINVATGVNFE	F		ZP_02147451.1	Hemolysin-type calcium-binding protein
229	624.815	2	1247.61	1247.61	0.287749	0	60.51	2	13	M	ANINVATGVNFE	F		ZP_02147451.1	Hemolysin-type calcium-binding protein
230	624.815	2	1247.61	1247.61	0.287749	0	62.12	2	13	M	ANINVATGVNFE	F		ZP_02147451.1	Hemolysin-type calcium-binding protein
231	624.815	2	1247.61	1247.61	0.287749	0	51.53	2	13	M	ANINVATGVNFE	F		ZP_02147451.1	Hemolysin-type calcium-binding protein
232	624.815	2	1247.62	1247.61	0.383933	0	29.93	2	13	M	ANINVATGVNFE	F		ZP_02147451.1	Hemolysin-type calcium-binding protein
233	624.815	2	1247.62	1247.61	0.383933	0	25.81	2	13	M	ANINVATGVNFE	F		ZP_02147451.1	Hemolysin-type calcium-binding protein
234	624.815	2	1247.62	1247.61	0.383933	0	33.64	2	13	M	ANINVATGVNFE	F		ZP_02147451.1	Hemolysin-type calcium-binding protein
235	624.815	2	1247.62	1247.61	0.383933	0	38.95	2	13	M	ANINVATGVNFE	F		ZP_02147451.1	Hemolysin-type calcium-binding protein
236	624.815	2	1247.62	1247.61	0.383933	0	55.23	2	13	M	ANINVATGVNFE	F		ZP_02147451.1	Hemolysin-type calcium-binding protein
237	624.815	2	1247.62	1247.61	0.383933	0	41.44	2	13	M	ANINVATGVNFE	F		ZP_02147451.1	Hemolysin-type calcium-binding protein
238	624.815	2	1247.62	1247.61	0.383933	0	58.78	2	13	M	ANINVATGVNFE	F		ZP_02147451.1	Hemolysin-type calcium-binding protein
239	624.815	2	1247.62	1247.61	0.480116	0	34.86	2	13	M	ANINVATGVNFE	F		ZP_02147451.1	Hemolysin-type calcium-binding protein
240	624.815	2	1247.62	1247.61	0.480116	0	34.52	2	13	M	ANINVATGVNFE	F		ZP_02147451.1	Hemolysin-type calcium-binding protein
241	624.815	2	1247.62	1247.61	0.5763	0	30.64	2	13	M	ANINVATGVNFE	F		ZP_02147451.1	Hemolysin-type calcium-binding protein
242	624.815	2	1247.62	1247.61	0.5763	0	56.71	2	13	M	ANINVATGVNFE	F		ZP_02147451.1	Hemolysin-type calcium-binding protein
243	624.815	2	1247.62	1247.61	0.5763	0	58.77	2	13	M	ANINVATGVNFE	F		ZP_02147451.1	Hemolysin-type calcium-binding protein
244	624.815	2	1247.62	1247.61	0.5763	0	64.92	2	13	M	ANINVATGVNFE	F		ZP_02147451.1	Hemolysin-type calcium-binding protein
245	624.815	2	1247.62	1247.61	0.672483	0	44.77	2	13	M	ANINVATGVNFE	F		ZP_02147451.1	Hemolysin-type calcium-binding protein
246	624.815	2	1247.62	1247.61	0.672483	0	60.05	2	13	M	ANINVATGVNFE	F		ZP_02147451.1	Hemolysin-type calcium-binding protein
247	624.815	2	1247.62	1247.61	0.86485	0	26.36	2	13	M	ANINVATGVNFE	F		ZP_02147451.1	Hemolysin-type calcium-binding protein
248	624.815	2	1247.62	1247.61	1.16943	0	36.09	2	13	M	ANINVATGVNFE	F		ZP_02147451.1	Hemolysin-type calcium-binding protein
249	624.815	2	1247.62	1247.61	1.26562	0	30.44	2	13	M	ANINVATGVNFE	F		ZP_02147451.1	Hemolysin-type calcium-binding protein
250	624.815	2	1247.62	1247.61	1.26562	0	62.09	2	13	M	ANINVATGVNFE	F		ZP_02147451.1	Hemolysin-type calcium-binding protein
251	624.815	2	1247.62	1247.61	1.3618	0	31.84	2	13	M	ANINVATGVNFE	F		ZP_02147451.1	Hemolysin-type calcium-binding protein
354	690.344	2	1378.67	1378.67	-0.115328	0	37.78	91	104	E	LNGGINSVTFATGE	T		ZP_02147451.1	Hemolysin-type calcium-binding protein
353	690.343	2	1378.67	1378.67	-0.565036	0	45.29	91	104	E	LNGGINSVTFATGE	T		ZP_02147451.1	Hemolysin-type calcium-binding protein
356	690.344	2	1378.67	1378.67	0.232833	0	30.67	91	104	E	LNGGINSVTFATGE	T		ZP_02147451.1	Hemolysin-type calcium-binding protein
357	690.344	2	1378.67	1378.67	0.232833	0	51.2	91	104	E	LNGGINSVTFATGE	T		ZP_02147451.1	Hemolysin-type calcium-binding protein
358	690.344	2	1378.67	1378.67	0.232833	0	43.5	91	104	E	LNGGINSVTFATGE	T		ZP_02147451.1	Hemolysin-type calcium-binding protein
359	690.344	2	1378.67	1378.67	0.232833	0	36.3	91	104	E	LNGGINSVTFATGE	T		ZP_02147451.1	Hemolysin-type calcium-binding protein
360	690.344	2	1378.67	1378.67	0.319873	0	45.61	91	104	E	LNGGINSVTFATGE	T		ZP_02147451.1	Hemolysin-type calcium-binding protein
355	690.344	2	1378.67	1378.67	0.145792	0	59.97	91	104	E	LNGGINSVTFATGE	T		ZP_02147451.1	Hemolysin-type calcium-binding protein
362	690.344	2	1378.67	1378.67	0.406913	0	25.02	91	104	E	LNGGINSVTFATGE	T		ZP_02147451.1	Hemolysin-type calcium-binding protein
363	690.344	2	1378.67	1378.67	0.406913	0	31.65	91	104	E	LNGGINSVTFATGE	T		ZP_02147451.1	Hemolysin-type calcium-binding protein
364	690.344	2	1378.67	1378.67	0.406913	0	33.64	91	104	E	LNGGINSVTFATGE	T		ZP_02147451.1	Hemolysin-type calcium-binding protein
365	690.344	2	1378.67	1378.67	0.406913	0	29.81	91	104	E	LNGGINSVTFATGE	T		ZP_02147451.1	Hemolysin-type calcium-binding protein
366	690.344	2	1378.67	1378.67	0.406913	0	70.17	91	104	E	LNGGINSVTFATGE	T		ZP_02147451.1	Hemolysin-type calcium-binding protein
367	690.344	2	1378.67	1378.67	0.406913	0	48.4	91	104	E	LNGGINSVTFATGE	T		ZP_02147451.1	Hemolysin-type calcium-binding protein
368	690.344	2	1378.67	1378.67	0.406913	0	47.48	91	104	E	LNGGINSVTFATGE	T		ZP_02147451.1	Hemolysin-type calcium-binding protein
369	690.344	2	1378.67	1378.67	0.493953	0	70.22	91	104	E	LNGGINSVTFATGE	T		ZP_02147451.1	Hemolysin-type calcium-binding protein
370	690.344	2	1378.67	1378.67	0.493953	0	70.12	91	104	E	LNGGINSVTFATGE	T		ZP_02147451.1	Hemolysin-type calcium-binding protein
371	690.344	2	1378.67	1378.67	0.493953	0	70.23	91	104	E	LNGGINSVTFATGE	T		ZP_02147451.1	Hemolysin-type calcium-binding protein
372	690.344	2	1378.67	1378.67	0.5955	0	45.29	91	104	E	LNGGINSVTFATGE	T		ZP_02147451.1	Hemolysin-type calcium-binding protein
373	690.344	2	1378.67	1378.67	0.5955	0	42.55	91	104	E	LNGGINSVTFATGE	T		ZP_02147451.1	Hemolysin-type calcium-binding protein
374	690.345	2	1378.67	1378.67	1.20478	0	40.21	91	104	E	LNGGINSVTFATGE	T		ZP_02147451.1	Hemolysin-type calcium-binding protein
573	789.412	2	1576.81	1576.81	0.365295	0	61.24	470	484	E	TTINGFAVGDKLNVE	A		ZP_02147451.1	Hemolysin-type calcium-binding protein
612	822.412	2	1642.81	1642.81	-0.110786	0	24.86	485	500	E	ALGYSDLAAVLATSYE	T		ZP_02147451.1	Hemolysin-type calcium-binding protein
614	822.412	2	1642.81	1642.81	-0.110786	0	34.28	485	500	E	ALGYSDLAAVLATSYE	T		ZP_02147451.1	Hemolysin-type calcium-binding protein
615	822.412	2	1642.81	1642.81	-0.0377402	0	35.75	485	500	E	ALGYSDLAAVLATSYE	T		ZP_02147451.1	Hemolysin-type calcium-binding protein
616	822.412	2	1642.81	1642.81	0.0353054	0	31.78	485	500	E	ALGYSDLAAVLATSYE	T		ZP_02147451.1	Hemolysin-type calcium-binding protein
617	822.412	2	1642.81	1642.81	0.0353054	0	43.56	485	500	E	ALGYSDLAAVLATSYE	T		ZP_02147451.1	Hemolysin-type calcium-binding protein
618	822.412	2	1642.81	1642.81	0.108351	0	28.82	485	500	E	ALGYSDLAAVLATSYE	T		ZP_02147451.1	Hemolysin-type calcium-binding protein
613	822.412	2	1642.81	1642.81	-0.110786	0	43.69	485	500	E	ALGYSDLAAVLATSYE	T		ZP_02147451.1	Hemolysin-type calcium-binding protein
620	822.412	2	1642.81	1642.81	0.108351	0	46.15	485	500	E	ALGYSDLAAVLATSYE	T		ZP_02147451.1	Hemolysin-type calcium-binding protein
619	822.412	2	1642.81	1642.81	0.108351	0	46.49	485	500	E	ALGYSDLAAVLATSYE	T		ZP_02147451.1	Hemolysin-type calcium-binding protein
622	822.412	2	1642.81	1642.81	0.193571	0	27.26	485	500	E	ALGYSDLAAVLATSYE	T		ZP_02147451.1	Hemolysin-type calcium-binding protein
623	822.412	2	1642.81	1642.81	0.193571	0	47.55	485	500	E	ALGYSDLAAVLATSYE	T		ZP_02147451.1	Hemolysin-type calcium-binding protein
624	822.412	2	1642.81	1642.81	0.266617	0	26	485	500	E	ALGYSDLAAVLATSYE	T		ZP_02147451.1	Hemolysin-type calcium-binding protein
625	822.412	2	1642.81	1642.81	0.266617	0	32.98	485	500	E	ALGYSDLAAVLATSYE	T		ZP_02147451.1	Hemolysin-type calcium-binding protein
626	822.412	2	1642.81	1642.81	0.266617	0	27.82	485	500	E	ALGYSDLAAVLATSYE	T		ZP_02147451.1	Hemolysin-type calcium-binding protein
627	822.412	2	1642.81	1642.81	0.266617	0	42.47	485	500	E	ALGYSDLAAVLATSYE	T		ZP_02147451.1	Hemolysin-type calcium-binding protein
628	822.412	2	1642.81	1642.81	0.266617	0	49.27	485	500	E	ALGYSDLAAVLATSYE	T		ZP_02147451.1	Hemolysin-type calcium-binding protein
629	822.412	2	1642.81	1642.81	0.266617	0	46.45	485	500	E	ALGYSDLAAVLATSYE	T		ZP_02147451.1	Hemolysin-type calcium-binding protein
630	822.412	2	1642.81	1642.81	0.266617	0	47.59	485	500	E	ALGYSDLAAVLATSYE	T		ZP_02147451.1	Hemolysin-type calcium-binding protein
631	822.412	2	1642.81	1642.81	0.266617	0	47.46	485	500	E	ALGYSDLAAVLATSYE	T		ZP_02147451.1	Hemolysin-type calcium-binding protein
632	822.412	2	1642.81	1642.81	0.266617	0	49.19	485	500	E	ALGYSDLAAVLATSYE	T		ZP_02147451.1	Hemolysin-type calcium-binding protein
633	822.412	2	1642.81	1642.81	0.339662	0	38.76	485	500	E	ALGYSDLAAVLATSYE	T		ZP_02147451.1	Hemolysin-type calcium-binding protein
634	822.412	2	1642.81	1642.81	0.339662	0	47.58	485	500	E	ALGYSDLAAVLATSYE	T		ZP_02147451.1	Hemolysin-type calcium-binding protein
635	822.412	2	1642.81	1642.81	0.339662	0	51.96	485	500	E	ALGYSDLAAVLATSYE	T		ZP_02147451.1	Hemolysin-type calcium-binding protein
636	822.412	2	1642.81	1642.81	0.339662	0	42.18	485	500	E	ALGYSDLAAVLATSYE	T		ZP_02147451.1	Hemolysin-type calcium-binding protein
637	822.412	2	1642.81	1642.81	0.339662	0	59.73	485	500	E	ALGYSDLAAVLATSYE	T		ZP_02147451.1	Hemolysin-type calcium-binding protein
638	822.412	2	1642.81	1642.81	0.339662	0	53.49	485	500	E	ALGYSDLAAVLATSYE	T		ZP_02147451.1	Hemolysin-type calcium-binding protein
639	822.412	2	1642.81	1642.81	0.412708	0	53.62	485	500	E	ALGYSDLAAVLATSYE	T		ZP_02147451.1	Hemolysin-type calcium-binding protein
640	822.412	2	1642.81	1642.81	0.485753	0	24.87	485	500	E	ALGYSDLAAVLATSYE	T		ZP_02147451.1	Hemolysin-type calcium-binding protein
641	822.412	2	1642.81	1642.81	0.485753	0	32.75	485	500	E	ALGYSDLAAVLATSYE	T		ZP_02147451.1	Hemolysin-type calcium-binding protein
642	822.412	2	1642.81	1642.81	0.485753	0	43.61	485	500	E	ALGYSDLAAVLATSYE	T		ZP_02147451.1	Hemolysin-type calcium-binding protein
643	822.412	2	1642.81	1642.81	0.485753	0	36.24	485	500	E	ALGYSDLAAVLATSYE	T		ZP_02147451.1	Hemolysin-type calcium-binding protein
644	822.412	2	1642.81	1642.81	0.485753	0	42.14	485	500	E	ALGYSDLAAVLATSYE	T		ZP_02147451.1	Hemolysin-type calcium-binding protein
645	822.412	2	1642.81	1642.81	0.485753	0	53.3	485	500	E	ALGYSDLAAVLATSYE	T		ZP_02147451.1	Hemolysin-type calcium-binding protein
646	822.412	2	1642.81	1642.81	0.485753	0	44.79	485	500	E	ALGYSDLAAVLATSYE	T		ZP_02147451.1	Hemolysin-type calcium-binding protein
647	822.412	2	1642.81	1642.81	0.558799	0	24.91	485	500	E	ALGYSDLAAVLATSYE	T		ZP_02147451.1	Hemolysin-type calcium-binding protein
648	822.412	2	1642.81	1642.81	0.558799	0	43.45	485	500	E	ALGYSDLAAVLATSYE	T		ZP_02147451.1	Hemolysin-type calcium-binding protein
649	822.412	2	1642.81	1642.81	0.558799	0	38.63	485	500	E	ALGYSDLAAVLATSYE	T		ZP_02147451.1	Hemolysin-type calcium-binding protein
650	822.412	2	1642.81	1642.81	0.558799	0	42.36	485	500	E	ALGYSDLAAVLATSYE	T		ZP_02147451.1	Hemolysin-type calcium-binding protein
651	822.412	2	1642.81	1642.81	0.558799	0	40.58	485	500	E	ALGYSDLAAVLATSYE	T		ZP_02147451.1	Hemolysin-type calcium-binding protein
652	822.412	2	1642.81	1642.81	0.558799	0	51.94	485	500	E	ALGYSDLAAVLATSYE	T		ZP_02147451.1	Hemolysin-type calcium-binding protein
653	822.412	2	1642.81	1642.81	0.631845	0	40.88	485	500	E	ALGYSDLAAVLATSYE	T		ZP_02147451.1	Hemolysin-type calcium-binding protein
654	822.412	2	1642.81	1642.81	0.631845	0	37.96	485	500	E	ALGYSDLAAVLATSYE	T		ZP_02147451.1	Hemolysin-type calcium-binding protein
655	822.412	2	1642.81	1642.81	0.70489	0	21.63	485	500	E	ALGYSDLAAVLATSYE	T		ZP_02147451.1	Hemolysin-type calcium-binding protein
656	822.412	2	1642.81	1642.81	0.70489	0	43.01	485	500	E	ALGYSDLAAVLATSYE	T		ZP_02147451.1	Hemolysin-type calcium-binding protein
657	822.412	2	1642.81	1642.81	0.70489	0	34.46	485	500	E	ALGYSDLAAVLATSYE	T		ZP_02147451.1	Hemolysin-type calcium-binding protein
658	822.412	2	1642.81	1642.81	0.70489	0	39.66	485	500	E	ALGYSDLAAVLATSYE	T		ZP_02147451.1	Hemolysin-type calcium-binding protein
659	822.412	2	1642.81	1642.81	0.70489	0	49.15	485	500	E	ALGYSDLAAVLATSYE	T		ZP_02147451.1	Hemolysin-type calcium-binding protein
660	822.412	2	1642.81	1642.81	0.777936	0	37.27	485	500	E	ALGYSDLAAVLATSYE	T		ZP_02147451.1	Hemolysin-type calcium-binding protein
661	822.412	2	1642.81	1642.81	0.777936	0	45.91	485	500	E	ALGYSDLAAVLATSYE	T		ZP_02147451.1	Hemolysin-type calcium-binding protein
662	822.412	2	1642.81	1642.81	0.850981	0	36.54	485	500	E	ALGYSDLAAVLATSYE	T		ZP_02147451.1	Hemolysin-type calcium-binding protein
663	822.412	2	1642.81	1642.81	0.850981	0	34.26	485	500	E	ALGYSDLAAVLATSYE	T		ZP_02147451.1	Hemolysin-type calcium-binding protein
664	822.412	2	1642.81	1642.81	0.850981	0	54.41	485	500	E	ALGYSDLAAVLATSYE	T		ZP_02147451.1	Hemolysin-type calcium-binding protein
665	822.412	2	1642.81	1642.81	0.850981	0	48.52	485	500	E	ALGYSDLAAVLATSYE	T		ZP_02147451.1	Hemolysin-type calcium-binding protein
666	822.413	2	1642.81	1642.81	0.936201	0	31.6	485	500	E	ALGYSDLAAVLATSYE	T		ZP_02147451.1	Hemolysin-type calcium-binding protein
667	822.413	2	1642.81	1642.81	0.936201	0	41.29	485	500	E	ALGYSDLAAVLATSYE	T		ZP_02147451.1	Hemolysin-type calcium-binding protein
668	822.413	2	1642.81	1642.81	1.00925	0	33.6	485	500	E	ALGYSDLAAVLATSYE	T		ZP_02147451.1	Hemolysin-type calcium-binding protein
669	822.413	2	1642.81	1642.81	1.00925	0	33.16	485	500	E	ALGYSDLAAVLATSYE	T		ZP_02147451.1	Hemolysin-type calcium-binding protein
670	822.413	2	1642.81	1642.81	1.00925	0	53.95	485	500	E	ALGYSDLAAVLATSYE	T		ZP_02147451.1	Hemolysin-type calcium-binding protein
671	822.413	2	1642.81	1642.81	1.08229	0	43.3	485	500	E	ALGYSDLAAVLATSYE	T		ZP_02147451.1	Hemolysin-type calcium-binding protein
672	822.413	2	1642.81	1642.81	1.08229	0	41.36	485	500	E	ALGYSDLAAVLATSYE	T		ZP_02147451.1	Hemolysin-type calcium-binding protein
673	822.413	2	1642.81	1642.81	1.15534	0	16.25	485	500	E	ALGYSDLAAVLATSYE	T		ZP_02147451.1	Hemolysin-type calcium-binding protein
674	822.413	2	1642.81	1642.81	1.22838	0	21.68	485	500	E	ALGYSDLAAVLATSYE	T		ZP_02147451.1	Hemolysin-type calcium-binding protein
675	822.413	2	1642.81	1642.81	1.22838	0	18.56	485	500	E	ALGYSDLAAVLATSYE	T		ZP_02147451.1	Hemolysin-type calcium-binding protein
676	822.413	2	1642.81	1642.81	1.30143	0	42.98	485	500	E	ALGYSDLAAVLATSYE	T		ZP_02147451.1	Hemolysin-type calcium-binding protein
677	822.413	2	1642.81	1642.81	1.37448	0	24.94	485	500	E	ALGYSDLAAVLATSYE	T		ZP_02147451.1	Hemolysin-type calcium-binding protein
678	822.413	2	1642.81	1642.81	1.44752	0	48.8	485	500	E	ALGYSDLAAVLATSYE	T		ZP_02147451.1	Hemolysin-type calcium-binding protein
679	822.413	2	1642.81	1642.81	1.52057	0	35.6	485	500	E	ALGYSDLAAVLATSYE	T		ZP_02147451.1	Hemolysin-type calcium-binding protein
680	822.414	2	1642.81	1642.81	2.34842	0	21.1	485	500	E	ALGYSDLAAVLATSYE	T		ZP_02147451.1	Hemolysin-type calcium-binding protein
681	822.415	2	1642.82	1642.81	3.67541	0	35.5	485	500	E	ALGYSDLAAVLATSYE	T		ZP_02147451.1	Hemolysin-type calcium-binding protein
806	888.882	2	1775.75	1775.75	0.484866	0	49.69	75	90	E	HWDLDDDSTSAVSTVE	L		ZP_02147451.1	Hemolysin-type calcium-binding protein
805	888.882	2	1775.75	1775.75	0.203295	0	49.94	75	90	E	HWDLDDDSTSAVSTVE	L		ZP_02147451.1	Hemolysin-type calcium-binding protein
807	888.882	2	1775.75	1775.75	0.822752	0	49.96	75	90	E	HWDLDDDSTSAVSTVE	L		ZP_02147451.1	Hemolysin-type calcium-binding protein
809	888.882	2	1775.75	1775.75	0.969169	0	41.49	75	90	E	HWDLDDDSTSAVSTVE	L		ZP_02147451.1	Hemolysin-type calcium-binding protein
810	888.882	2	1775.75	1775.75	0.969169	0	37.86	75	90	E	HWDLDDDSTSAVSTVE	L		ZP_02147451.1	Hemolysin-type calcium-binding protein
808	888.882	2	1775.75	1775.75	0.890329	0	50.22	75	90	E	HWDLDDDSTSAVSTVE	L		ZP_02147451.1	Hemolysin-type calcium-binding protein
812	888.883	2	1775.75	1775.75	1.1719	0	39.18	75	90	E	HWDLDDDSTSAVSTVE	L		ZP_02147451.1	Hemolysin-type calcium-binding protein
836	934.419	2	1866.82	1866.82	-0.371219	1	30.15	218	234	E	HNTTGEQSTVSVTYSQE	I		ZP_02147451.1	Hemolysin-type calcium-binding protein
838	934.419	2	1866.82	1866.82	0.0144631	1	55.34	218	234	E	HNTTGEQSTVSVTYSQE	I		ZP_02147451.1	Hemolysin-type calcium-binding protein
839	934.419	2	1866.82	1866.82	0.0787434	1	47	218	234	E	HNTTGEQSTVSVTYSQE	I		ZP_02147451.1	Hemolysin-type calcium-binding protein
840	934.419	2	1866.82	1866.82	0.0787434	1	32.87	218	234	E	HNTTGEQSTVSVTYSQE	I		ZP_02147451.1	Hemolysin-type calcium-binding protein
841	934.419	2	1866.82	1866.82	0.0787434	1	51.84	218	234	E	HNTTGEQSTVSVTYSQE	I		ZP_02147451.1	Hemolysin-type calcium-binding protein
837	934.419	2	1866.82	1866.82	-0.371219	1	55.52	218	234	E	HNTTGEQSTVSVTYSQE	I		ZP_02147451.1	Hemolysin-type calcium-binding protein
843	934.419	2	1866.82	1866.82	0.153737	1	24.52	218	234	E	HNTTGEQSTVSVTYSQE	I		ZP_02147451.1	Hemolysin-type calcium-binding protein
844	934.419	2	1866.82	1866.82	0.153737	1	40.57	218	234	E	HNTTGEQSTVSVTYSQE	I		ZP_02147451.1	Hemolysin-type calcium-binding protein
845	934.419	2	1866.82	1866.82	0.153737	1	56.33	218	234	E	HNTTGEQSTVSVTYSQE	I		ZP_02147451.1	Hemolysin-type calcium-binding protein
846	934.419	2	1866.82	1866.82	0.218017	1	30.87	218	234	E	HNTTGEQSTVSVTYSQE	I		ZP_02147451.1	Hemolysin-type calcium-binding protein
848	623.282	3	1866.82	1866.82	0.305867	1	19.19	218	234	E	HNTTGEQSTVSVTYSQE	I		ZP_02147451.1	Hemolysin-type calcium-binding protein
849	934.419	2	1866.82	1866.82	0.346578	1	51.1	218	234	E	HNTTGEQSTVSVTYSQE	I		ZP_02147451.1	Hemolysin-type calcium-binding protein
842	934.419	2	1866.82	1866.82	0.0787434	1	64.85	218	234	E	HNTTGEQSTVSVTYSQE	I		ZP_02147451.1	Hemolysin-type calcium-binding protein
851	934.419	2	1866.82	1866.82	0.410858	1	30.72	218	234	E	HNTTGEQSTVSVTYSQE	I		ZP_02147451.1	Hemolysin-type calcium-binding protein
852	934.419	2	1866.82	1866.82	0.410858	1	31.09	218	234	E	HNTTGEQSTVSVTYSQE	I		ZP_02147451.1	Hemolysin-type calcium-binding protein
853	934.419	2	1866.82	1866.82	0.410858	1	26.54	218	234	E	HNTTGEQSTVSVTYSQE	I		ZP_02147451.1	Hemolysin-type calcium-binding protein
854	934.419	2	1866.82	1866.82	0.410858	1	27.5	218	234	E	HNTTGEQSTVSVTYSQE	I		ZP_02147451.1	Hemolysin-type calcium-binding protein
855	934.419	2	1866.82	1866.82	0.410858	1	40.25	218	234	E	HNTTGEQSTVSVTYSQE	I		ZP_02147451.1	Hemolysin-type calcium-binding protein
856	934.419	2	1866.82	1866.82	0.410858	1	60.34	218	234	E	HNTTGEQSTVSVTYSQE	I		ZP_02147451.1	Hemolysin-type calcium-binding protein
857	934.419	2	1866.82	1866.82	0.475139	1	58.71	218	234	E	HNTTGEQSTVSVTYSQE	I		ZP_02147451.1	Hemolysin-type calcium-binding protein
858	934.419	2	1866.82	1866.82	0.475139	1	40.47	218	234	E	HNTTGEQSTVSVTYSQE	I		ZP_02147451.1	Hemolysin-type calcium-binding protein
859	934.419	2	1866.82	1866.82	0.475139	1	37.37	218	234	E	HNTTGEQSTVSVTYSQE	I		ZP_02147451.1	Hemolysin-type calcium-binding protein
860	934.419	2	1866.82	1866.82	0.475139	1	51.08	218	234	E	HNTTGEQSTVSVTYSQE	I		ZP_02147451.1	Hemolysin-type calcium-binding protein
861	934.419	2	1866.82	1866.82	0.475139	1	56.26	218	234	E	HNTTGEQSTVSVTYSQE	I		ZP_02147451.1	Hemolysin-type calcium-binding protein
862	934.419	2	1866.82	1866.82	0.475139	1	52.11	218	234	E	HNTTGEQSTVSVTYSQE	I		ZP_02147451.1	Hemolysin-type calcium-binding protein
863	934.419	2	1866.82	1866.82	0.475139	1	58.22	218	234	E	HNTTGEQSTVSVTYSQE	I		ZP_02147451.1	Hemolysin-type calcium-binding protein
864	934.419	2	1866.82	1866.82	0.475139	1	58.05	218	234	E	HNTTGEQSTVSVTYSQE	I		ZP_02147451.1	Hemolysin-type calcium-binding protein
865	934.419	2	1866.82	1866.82	0.475139	1	50.91	218	234	E	HNTTGEQSTVSVTYSQE	I		ZP_02147451.1	Hemolysin-type calcium-binding protein
866	934.419	2	1866.82	1866.82	0.475139	1	59.54	218	234	E	HNTTGEQSTVSVTYSQE	I		ZP_02147451.1	Hemolysin-type calcium-binding protein
868	934.419	2	1866.82	1866.82	0.539419	1	19.81	218	234	E	HNTTGEQSTVSVTYSQE	I		ZP_02147451.1	Hemolysin-type calcium-binding protein
869	934.419	2	1866.82	1866.82	0.539419	1	38.37	218	234	E	HNTTGEQSTVSVTYSQE	I		ZP_02147451.1	Hemolysin-type calcium-binding protein
870	934.419	2	1866.82	1866.82	0.539419	1	34.9	218	234	E	HNTTGEQSTVSVTYSQE	I		ZP_02147451.1	Hemolysin-type calcium-binding protein
871	934.419	2	1866.82	1866.82	0.539419	1	41.17	218	234	E	HNTTGEQSTVSVTYSQE	I		ZP_02147451.1	Hemolysin-type calcium-binding protein
872	934.419	2	1866.82	1866.82	0.539419	1	56.52	218	234	E	HNTTGEQSTVSVTYSQE	I		ZP_02147451.1	Hemolysin-type calcium-binding protein
873	934.419	2	1866.82	1866.82	0.539419	1	51.09	218	234	E	HNTTGEQSTVSVTYSQE	I		ZP_02147451.1	Hemolysin-type calcium-binding protein
874	934.419	2	1866.82	1866.82	0.539419	1	58.53	218	234	E	HNTTGEQSTVSVTYSQE	I		ZP_02147451.1	Hemolysin-type calcium-binding protein
875	934.419	2	1866.82	1866.82	0.539419	1	51.23	218	234	E	HNTTGEQSTVSVTYSQE	I		ZP_02147451.1	Hemolysin-type calcium-binding protein
876	934.419	2	1866.82	1866.82	0.539419	1	62.08	218	234	E	HNTTGEQSTVSVTYSQE	I		ZP_02147451.1	Hemolysin-type calcium-binding protein
877	934.419	2	1866.82	1866.82	0.539419	1	45.32	218	234	E	HNTTGEQSTVSVTYSQE	I		ZP_02147451.1	Hemolysin-type calcium-binding protein
878	934.419	2	1866.82	1866.82	0.539419	1	50.68	218	234	E	HNTTGEQSTVSVTYSQE	I		ZP_02147451.1	Hemolysin-type calcium-binding protein
879	934.419	2	1866.82	1866.82	0.539419	1	56.86	218	234	E	HNTTGEQSTVSVTYSQE	I		ZP_02147451.1	Hemolysin-type calcium-binding protein
880	934.419	2	1866.82	1866.82	0.539419	1	57.34	218	234	E	HNTTGEQSTVSVTYSQE	I		ZP_02147451.1	Hemolysin-type calcium-binding protein
881	934.419	2	1866.82	1866.82	0.539419	1	67.22	218	234	E	HNTTGEQSTVSVTYSQE	I		ZP_02147451.1	Hemolysin-type calcium-binding protein
882	934.419	2	1866.82	1866.82	0.539419	1	71.35	218	234	E	HNTTGEQSTVSVTYSQE	I		ZP_02147451.1	Hemolysin-type calcium-binding protein
883	934.419	2	1866.82	1866.82	0.539419	1	71.35	218	234	E	HNTTGEQSTVSVTYSQE	I		ZP_02147451.1	Hemolysin-type calcium-binding protein
884	934.419	2	1866.82	1866.82	0.539419	1	71.31	218	234	E	HNTTGEQSTVSVTYSQE	I		ZP_02147451.1	Hemolysin-type calcium-binding protein
885	934.419	2	1866.82	1866.82	0.539419	1	71.33	218	234	E	HNTTGEQSTVSVTYSQE	I		ZP_02147451.1	Hemolysin-type calcium-binding protein
886	934.419	2	1866.82	1866.82	0.603699	1	30.51	218	234	E	HNTTGEQSTVSVTYSQE	I		ZP_02147451.1	Hemolysin-type calcium-binding protein
887	934.419	2	1866.82	1866.82	0.603699	1	30.35	218	234	E	HNTTGEQSTVSVTYSQE	I		ZP_02147451.1	Hemolysin-type calcium-binding protein
888	934.419	2	1866.82	1866.82	0.603699	1	30.16	218	234	E	HNTTGEQSTVSVTYSQE	I		ZP_02147451.1	Hemolysin-type calcium-binding protein
889	934.419	2	1866.82	1866.82	0.603699	1	36.67	218	234	E	HNTTGEQSTVSVTYSQE	I		ZP_02147451.1	Hemolysin-type calcium-binding protein
890	934.419	2	1866.82	1866.82	0.603699	1	40.45	218	234	E	HNTTGEQSTVSVTYSQE	I		ZP_02147451.1	Hemolysin-type calcium-binding protein
891	934.419	2	1866.82	1866.82	0.603699	1	40.71	218	234	E	HNTTGEQSTVSVTYSQE	I		ZP_02147451.1	Hemolysin-type calcium-binding protein
892	934.419	2	1866.82	1866.82	0.603699	1	51.01	218	234	E	HNTTGEQSTVSVTYSQE	I		ZP_02147451.1	Hemolysin-type calcium-binding protein
893	934.419	2	1866.82	1866.82	0.603699	1	54.18	218	234	E	HNTTGEQSTVSVTYSQE	I		ZP_02147451.1	Hemolysin-type calcium-binding protein
894	934.419	2	1866.82	1866.82	0.603699	1	50.97	218	234	E	HNTTGEQSTVSVTYSQE	I		ZP_02147451.1	Hemolysin-type calcium-binding protein
895	934.419	2	1866.82	1866.82	0.603699	1	56.22	218	234	E	HNTTGEQSTVSVTYSQE	I		ZP_02147451.1	Hemolysin-type calcium-binding protein
896	934.419	2	1866.82	1866.82	0.603699	1	59.08	218	234	E	HNTTGEQSTVSVTYSQE	I		ZP_02147451.1	Hemolysin-type calcium-binding protein
897	934.419	2	1866.82	1866.82	0.603699	1	54.34	218	234	E	HNTTGEQSTVSVTYSQE	I		ZP_02147451.1	Hemolysin-type calcium-binding protein
898	934.419	2	1866.82	1866.82	0.603699	1	56.04	218	234	E	HNTTGEQSTVSVTYSQE	I		ZP_02147451.1	Hemolysin-type calcium-binding protein
899	934.419	2	1866.82	1866.82	0.603699	1	56.1	218	234	E	HNTTGEQSTVSVTYSQE	I		ZP_02147451.1	Hemolysin-type calcium-binding protein
900	934.419	2	1866.82	1866.82	0.603699	1	54.2	218	234	E	HNTTGEQSTVSVTYSQE	I		ZP_02147451.1	Hemolysin-type calcium-binding protein
901	934.419	2	1866.82	1866.82	0.603699	1	65.96	218	234	E	HNTTGEQSTVSVTYSQE	I		ZP_02147451.1	Hemolysin-type calcium-binding protein
902	934.419	2	1866.82	1866.82	0.603699	1	50.97	218	234	E	HNTTGEQSTVSVTYSQE	I		ZP_02147451.1	Hemolysin-type calcium-binding protein
903	934.419	2	1866.82	1866.82	0.603699	1	52.17	218	234	E	HNTTGEQSTVSVTYSQE	I		ZP_02147451.1	Hemolysin-type calcium-binding protein
904	934.419	2	1866.82	1866.82	0.603699	1	58.15	218	234	E	HNTTGEQSTVSVTYSQE	I		ZP_02147451.1	Hemolysin-type calcium-binding protein
905	934.419	2	1866.82	1866.82	0.603699	1	50.82	218	234	E	HNTTGEQSTVSVTYSQE	I		ZP_02147451.1	Hemolysin-type calcium-binding protein
906	934.419	2	1866.82	1866.82	0.603699	1	67.26	218	234	E	HNTTGEQSTVSVTYSQE	I		ZP_02147451.1	Hemolysin-type calcium-binding protein
907	934.419	2	1866.82	1866.82	0.603699	1	67.18	218	234	E	HNTTGEQSTVSVTYSQE	I		ZP_02147451.1	Hemolysin-type calcium-binding protein
850	934.419	2	1866.82	1866.82	0.346578	1	71.35	218	234	E	HNTTGEQSTVSVTYSQE	I		ZP_02147451.1	Hemolysin-type calcium-binding protein
909	934.419	2	1866.82	1866.82	0.603699	1	71.42	218	234	E	HNTTGEQSTVSVTYSQE	I		ZP_02147451.1	Hemolysin-type calcium-binding protein
910	934.419	2	1866.82	1866.82	0.603699	1	71.33	218	234	E	HNTTGEQSTVSVTYSQE	I		ZP_02147451.1	Hemolysin-type calcium-binding protein
911	934.419	2	1866.82	1866.82	0.66798	1	30.54	218	234	E	HNTTGEQSTVSVTYSQE	I		ZP_02147451.1	Hemolysin-type calcium-binding protein
912	934.419	2	1866.82	1866.82	0.66798	1	35.51	218	234	E	HNTTGEQSTVSVTYSQE	I		ZP_02147451.1	Hemolysin-type calcium-binding protein
913	934.419	2	1866.82	1866.82	0.66798	1	44.76	218	234	E	HNTTGEQSTVSVTYSQE	I		ZP_02147451.1	Hemolysin-type calcium-binding protein
914	934.419	2	1866.82	1866.82	0.66798	1	40.79	218	234	E	HNTTGEQSTVSVTYSQE	I		ZP_02147451.1	Hemolysin-type calcium-binding protein
915	934.419	2	1866.82	1866.82	0.66798	1	40.24	218	234	E	HNTTGEQSTVSVTYSQE	I		ZP_02147451.1	Hemolysin-type calcium-binding protein
916	934.419	2	1866.82	1866.82	0.66798	1	62.04	218	234	E	HNTTGEQSTVSVTYSQE	I		ZP_02147451.1	Hemolysin-type calcium-binding protein
917	934.419	2	1866.82	1866.82	0.66798	1	51.96	218	234	E	HNTTGEQSTVSVTYSQE	I		ZP_02147451.1	Hemolysin-type calcium-binding protein
918	934.419	2	1866.82	1866.82	0.66798	1	40.29	218	234	E	HNTTGEQSTVSVTYSQE	I		ZP_02147451.1	Hemolysin-type calcium-binding protein
919	934.419	2	1866.82	1866.82	0.66798	1	56.43	218	234	E	HNTTGEQSTVSVTYSQE	I		ZP_02147451.1	Hemolysin-type calcium-binding protein
920	934.419	2	1866.82	1866.82	0.66798	1	46.97	218	234	E	HNTTGEQSTVSVTYSQE	I		ZP_02147451.1	Hemolysin-type calcium-binding protein
921	934.419	2	1866.82	1866.82	0.66798	1	56.23	218	234	E	HNTTGEQSTVSVTYSQE	I		ZP_02147451.1	Hemolysin-type calcium-binding protein
922	934.419	2	1866.82	1866.82	0.66798	1	51.24	218	234	E	HNTTGEQSTVSVTYSQE	I		ZP_02147451.1	Hemolysin-type calcium-binding protein
923	934.419	2	1866.82	1866.82	0.66798	1	66.2	218	234	E	HNTTGEQSTVSVTYSQE	I		ZP_02147451.1	Hemolysin-type calcium-binding protein
924	934.419	2	1866.82	1866.82	0.66798	1	50.98	218	234	E	HNTTGEQSTVSVTYSQE	I		ZP_02147451.1	Hemolysin-type calcium-binding protein
925	934.419	2	1866.82	1866.82	0.66798	1	55.72	218	234	E	HNTTGEQSTVSVTYSQE	I		ZP_02147451.1	Hemolysin-type calcium-binding protein
926	934.419	2	1866.82	1866.82	0.66798	1	55.52	218	234	E	HNTTGEQSTVSVTYSQE	I		ZP_02147451.1	Hemolysin-type calcium-binding protein
927	934.419	2	1866.82	1866.82	0.66798	1	55.51	218	234	E	HNTTGEQSTVSVTYSQE	I		ZP_02147451.1	Hemolysin-type calcium-binding protein
928	934.419	2	1866.82	1866.82	0.66798	1	62.65	218	234	E	HNTTGEQSTVSVTYSQE	I		ZP_02147451.1	Hemolysin-type calcium-binding protein
929	934.419	2	1866.82	1866.82	0.66798	1	50.75	218	234	E	HNTTGEQSTVSVTYSQE	I		ZP_02147451.1	Hemolysin-type calcium-binding protein
930	934.419	2	1866.82	1866.82	0.66798	1	67.22	218	234	E	HNTTGEQSTVSVTYSQE	I		ZP_02147451.1	Hemolysin-type calcium-binding protein
931	934.419	2	1866.82	1866.82	0.66798	1	67.21	218	234	E	HNTTGEQSTVSVTYSQE	I		ZP_02147451.1	Hemolysin-type calcium-binding protein
932	934.419	2	1866.82	1866.82	0.66798	1	71.39	218	234	E	HNTTGEQSTVSVTYSQE	I		ZP_02147451.1	Hemolysin-type calcium-binding protein
934	934.42	2	1866.82	1866.82	0.73226	1	30.25	218	234	E	HNTTGEQSTVSVTYSQE	I		ZP_02147451.1	Hemolysin-type calcium-binding protein
935	934.42	2	1866.82	1866.82	0.73226	1	30.22	218	234	E	HNTTGEQSTVSVTYSQE	I		ZP_02147451.1	Hemolysin-type calcium-binding protein
936	934.42	2	1866.82	1866.82	0.73226	1	30.23	218	234	E	HNTTGEQSTVSVTYSQE	I		ZP_02147451.1	Hemolysin-type calcium-binding protein
937	934.42	2	1866.82	1866.82	0.73226	1	30.28	218	234	E	HNTTGEQSTVSVTYSQE	I		ZP_02147451.1	Hemolysin-type calcium-binding protein
938	934.42	2	1866.82	1866.82	0.73226	1	40.55	218	234	E	HNTTGEQSTVSVTYSQE	I		ZP_02147451.1	Hemolysin-type calcium-binding protein
939	934.42	2	1866.82	1866.82	0.73226	1	26.91	218	234	E	HNTTGEQSTVSVTYSQE	I		ZP_02147451.1	Hemolysin-type calcium-binding protein
940	934.42	2	1866.82	1866.82	0.73226	1	30.25	218	234	E	HNTTGEQSTVSVTYSQE	I		ZP_02147451.1	Hemolysin-type calcium-binding protein
941	934.42	2	1866.82	1866.82	0.73226	1	33.5	218	234	E	HNTTGEQSTVSVTYSQE	I		ZP_02147451.1	Hemolysin-type calcium-binding protein
942	934.42	2	1866.82	1866.82	0.73226	1	40.42	218	234	E	HNTTGEQSTVSVTYSQE	I		ZP_02147451.1	Hemolysin-type calcium-binding protein
943	934.42	2	1866.82	1866.82	0.73226	1	46.52	218	234	E	HNTTGEQSTVSVTYSQE	I		ZP_02147451.1	Hemolysin-type calcium-binding protein
944	934.42	2	1866.82	1866.82	0.73226	1	45.7	218	234	E	HNTTGEQSTVSVTYSQE	I		ZP_02147451.1	Hemolysin-type calcium-binding protein
945	934.42	2	1866.82	1866.82	0.73226	1	50.71	218	234	E	HNTTGEQSTVSVTYSQE	I		ZP_02147451.1	Hemolysin-type calcium-binding protein
946	934.42	2	1866.82	1866.82	0.73226	1	56.31	218	234	E	HNTTGEQSTVSVTYSQE	I		ZP_02147451.1	Hemolysin-type calcium-binding protein
947	934.42	2	1866.82	1866.82	0.73226	1	70.1	218	234	E	HNTTGEQSTVSVTYSQE	I		ZP_02147451.1	Hemolysin-type calcium-binding protein
948	934.42	2	1866.82	1866.82	0.73226	1	51.11	218	234	E	HNTTGEQSTVSVTYSQE	I		ZP_02147451.1	Hemolysin-type calcium-binding protein
949	934.42	2	1866.82	1866.82	0.73226	1	47.07	218	234	E	HNTTGEQSTVSVTYSQE	I		ZP_02147451.1	Hemolysin-type calcium-binding protein
950	934.42	2	1866.82	1866.82	0.73226	1	56.08	218	234	E	HNTTGEQSTVSVTYSQE	I		ZP_02147451.1	Hemolysin-type calcium-binding protein
951	934.42	2	1866.82	1866.82	0.73226	1	51.77	218	234	E	HNTTGEQSTVSVTYSQE	I		ZP_02147451.1	Hemolysin-type calcium-binding protein
952	934.42	2	1866.82	1866.82	0.73226	1	57.4	218	234	E	HNTTGEQSTVSVTYSQE	I		ZP_02147451.1	Hemolysin-type calcium-binding protein
953	934.42	2	1866.82	1866.82	0.73226	1	58.22	218	234	E	HNTTGEQSTVSVTYSQE	I		ZP_02147451.1	Hemolysin-type calcium-binding protein
954	934.42	2	1866.82	1866.82	0.73226	1	55.73	218	234	E	HNTTGEQSTVSVTYSQE	I		ZP_02147451.1	Hemolysin-type calcium-binding protein
955	934.42	2	1866.82	1866.82	0.73226	1	58.12	218	234	E	HNTTGEQSTVSVTYSQE	I		ZP_02147451.1	Hemolysin-type calcium-binding protein
956	934.42	2	1866.82	1866.82	0.73226	1	50.9	218	234	E	HNTTGEQSTVSVTYSQE	I		ZP_02147451.1	Hemolysin-type calcium-binding protein
957	934.42	2	1866.82	1866.82	0.73226	1	51.2	218	234	E	HNTTGEQSTVSVTYSQE	I		ZP_02147451.1	Hemolysin-type calcium-binding protein
958	934.42	2	1866.82	1866.82	0.73226	1	50.64	218	234	E	HNTTGEQSTVSVTYSQE	I		ZP_02147451.1	Hemolysin-type calcium-binding protein
959	934.42	2	1866.82	1866.82	0.73226	1	65.87	218	234	E	HNTTGEQSTVSVTYSQE	I		ZP_02147451.1	Hemolysin-type calcium-binding protein
960	934.42	2	1866.82	1866.82	0.73226	1	63.2	218	234	E	HNTTGEQSTVSVTYSQE	I		ZP_02147451.1	Hemolysin-type calcium-binding protein
961	934.42	2	1866.82	1866.82	0.73226	1	67.26	218	234	E	HNTTGEQSTVSVTYSQE	I		ZP_02147451.1	Hemolysin-type calcium-binding protein
962	934.42	2	1866.82	1866.82	0.73226	1	71.31	218	234	E	HNTTGEQSTVSVTYSQE	I		ZP_02147451.1	Hemolysin-type calcium-binding protein
963	934.42	2	1866.82	1866.82	0.73226	1	61.09	218	234	E	HNTTGEQSTVSVTYSQE	I		ZP_02147451.1	Hemolysin-type calcium-binding protein
964	934.42	2	1866.82	1866.82	0.73226	1	67.08	218	234	E	HNTTGEQSTVSVTYSQE	I		ZP_02147451.1	Hemolysin-type calcium-binding protein
965	934.42	2	1866.82	1866.82	0.73226	1	67.13	218	234	E	HNTTGEQSTVSVTYSQE	I		ZP_02147451.1	Hemolysin-type calcium-binding protein
966	934.42	2	1866.82	1866.82	0.73226	1	71.33	218	234	E	HNTTGEQSTVSVTYSQE	I		ZP_02147451.1	Hemolysin-type calcium-binding protein
967	934.42	2	1866.82	1866.82	0.807254	1	20.9	218	234	E	HNTTGEQSTVSVTYSQE	I		ZP_02147451.1	Hemolysin-type calcium-binding protein
968	934.42	2	1866.82	1866.82	0.807254	1	34.8	218	234	E	HNTTGEQSTVSVTYSQE	I		ZP_02147451.1	Hemolysin-type calcium-binding protein
969	934.42	2	1866.82	1866.82	0.807254	1	26.87	218	234	E	HNTTGEQSTVSVTYSQE	I		ZP_02147451.1	Hemolysin-type calcium-binding protein
970	934.42	2	1866.82	1866.82	0.807254	1	46.9	218	234	E	HNTTGEQSTVSVTYSQE	I		ZP_02147451.1	Hemolysin-type calcium-binding protein
971	934.42	2	1866.82	1866.82	0.807254	1	37.28	218	234	E	HNTTGEQSTVSVTYSQE	I		ZP_02147451.1	Hemolysin-type calcium-binding protein
972	934.42	2	1866.82	1866.82	0.807254	1	40.58	218	234	E	HNTTGEQSTVSVTYSQE	I		ZP_02147451.1	Hemolysin-type calcium-binding protein
973	934.42	2	1866.82	1866.82	0.807254	1	50.86	218	234	E	HNTTGEQSTVSVTYSQE	I		ZP_02147451.1	Hemolysin-type calcium-binding protein
974	934.42	2	1866.82	1866.82	0.807254	1	62.22	218	234	E	HNTTGEQSTVSVTYSQE	I		ZP_02147451.1	Hemolysin-type calcium-binding protein
975	934.42	2	1866.82	1866.82	0.807254	1	66.52	218	234	E	HNTTGEQSTVSVTYSQE	I		ZP_02147451.1	Hemolysin-type calcium-binding protein
976	934.42	2	1866.82	1866.82	0.807254	1	58.34	218	234	E	HNTTGEQSTVSVTYSQE	I		ZP_02147451.1	Hemolysin-type calcium-binding protein
977	934.42	2	1866.82	1866.82	0.807254	1	66.36	218	234	E	HNTTGEQSTVSVTYSQE	I		ZP_02147451.1	Hemolysin-type calcium-binding protein
978	934.42	2	1866.82	1866.82	0.807254	1	39.5	218	234	E	HNTTGEQSTVSVTYSQE	I		ZP_02147451.1	Hemolysin-type calcium-binding protein
979	934.42	2	1866.82	1866.82	0.807254	1	51.62	218	234	E	HNTTGEQSTVSVTYSQE	I		ZP_02147451.1	Hemolysin-type calcium-binding protein
980	934.42	2	1866.82	1866.82	0.807254	1	58.15	218	234	E	HNTTGEQSTVSVTYSQE	I		ZP_02147451.1	Hemolysin-type calcium-binding protein
981	934.42	2	1866.82	1866.82	0.807254	1	54.43	218	234	E	HNTTGEQSTVSVTYSQE	I		ZP_02147451.1	Hemolysin-type calcium-binding protein
982	934.42	2	1866.82	1866.82	0.807254	1	52.75	218	234	E	HNTTGEQSTVSVTYSQE	I		ZP_02147451.1	Hemolysin-type calcium-binding protein
983	934.42	2	1866.82	1866.82	0.807254	1	56.05	218	234	E	HNTTGEQSTVSVTYSQE	I		ZP_02147451.1	Hemolysin-type calcium-binding protein
984	934.42	2	1866.82	1866.82	0.807254	1	50.99	218	234	E	HNTTGEQSTVSVTYSQE	I		ZP_02147451.1	Hemolysin-type calcium-binding protein
985	934.42	2	1866.82	1866.82	0.807254	1	53.55	218	234	E	HNTTGEQSTVSVTYSQE	I		ZP_02147451.1	Hemolysin-type calcium-binding protein
986	934.42	2	1866.82	1866.82	0.807254	1	52.04	218	234	E	HNTTGEQSTVSVTYSQE	I		ZP_02147451.1	Hemolysin-type calcium-binding protein
987	934.42	2	1866.82	1866.82	0.807254	1	47	218	234	E	HNTTGEQSTVSVTYSQE	I		ZP_02147451.1	Hemolysin-type calcium-binding protein
988	934.42	2	1866.82	1866.82	0.807254	1	63.29	218	234	E	HNTTGEQSTVSVTYSQE	I		ZP_02147451.1	Hemolysin-type calcium-binding protein
989	934.42	2	1866.82	1866.82	0.807254	1	63.2	218	234	E	HNTTGEQSTVSVTYSQE	I		ZP_02147451.1	Hemolysin-type calcium-binding protein
908	934.419	2	1866.82	1866.82	0.603699	1	71.42	218	234	E	HNTTGEQSTVSVTYSQE	I		ZP_02147451.1	Hemolysin-type calcium-binding protein
991	934.42	2	1866.82	1866.82	0.807254	1	63.16	218	234	E	HNTTGEQSTVSVTYSQE	I		ZP_02147451.1	Hemolysin-type calcium-binding protein
992	934.42	2	1866.82	1866.82	0.807254	1	67.17	218	234	E	HNTTGEQSTVSVTYSQE	I		ZP_02147451.1	Hemolysin-type calcium-binding protein
993	934.42	2	1866.82	1866.82	0.807254	1	71.34	218	234	E	HNTTGEQSTVSVTYSQE	I		ZP_02147451.1	Hemolysin-type calcium-binding protein
994	934.42	2	1866.82	1866.82	0.807254	1	67.16	218	234	E	HNTTGEQSTVSVTYSQE	I		ZP_02147451.1	Hemolysin-type calcium-binding protein
995	934.42	2	1866.82	1866.82	0.807254	1	67.1	218	234	E	HNTTGEQSTVSVTYSQE	I		ZP_02147451.1	Hemolysin-type calcium-binding protein
996	934.42	2	1866.82	1866.82	0.807254	1	67.1	218	234	E	HNTTGEQSTVSVTYSQE	I		ZP_02147451.1	Hemolysin-type calcium-binding protein
997	934.42	2	1866.82	1866.82	0.807254	1	71.27	218	234	E	HNTTGEQSTVSVTYSQE	I		ZP_02147451.1	Hemolysin-type calcium-binding protein
998	934.42	2	1866.82	1866.82	0.871534	1	19.43	218	234	E	HNTTGEQSTVSVTYSQE	I		ZP_02147451.1	Hemolysin-type calcium-binding protein
999	934.42	2	1866.82	1866.82	0.871534	1	40.19	218	234	E	HNTTGEQSTVSVTYSQE	I		ZP_02147451.1	Hemolysin-type calcium-binding protein
1000	934.42	2	1866.82	1866.82	0.871534	1	58.93	218	234	E	HNTTGEQSTVSVTYSQE	I		ZP_02147451.1	Hemolysin-type calcium-binding protein
1001	934.42	2	1866.82	1866.82	0.871534	1	31.09	218	234	E	HNTTGEQSTVSVTYSQE	I		ZP_02147451.1	Hemolysin-type calcium-binding protein
[truncated: 309 more rows]
